# Supplementary material for: Limited influence of the microbiome on the transcriptional profile of female Aedes aegypti mosquitoes
Source: Sci Rep. 2020 Jul 2;10:10880. doi: 10.1038/s41598-020-67811-y (PMC7331810; doi:10.1038/s41598-020-67811-y)
Supplement: Supplementary file 2 — Supplementary file2 (XLSX 305 kb) [file 41598_2020_67811_MOESM2_ESM.xlsx]

## Sheet: Table S1
Table S1
Transcriptomes	Treatment	Diet	Tissue Type	Raw Sequences (paired)	adapters removed (paired)	phiX removed (paired)	Human removed (paired)	sheep removed (paired)	total removed	percentage removed	Final sequence no.	kallisto pseudoaligned	percent pseudoaligned	transcripts matched
A-BF1-M_S1	Axenic	Blood fed	Midgut	19082248	18600338	10	6947	34261	523128	3	18559120	16068752	86.58	686
A-BF1-C_S2	Axenic	Blood fed	Carcass	22953701	22421747	17	5453	3551	540975	2	22412726	20145590	89.88	811
A-BF2-M_S3	Axenic	Blood fed	Midgut	18142103	17679598	25	5850	10509	478889	3	17663214	15292763	86.58	568
A-BF2-C_S4	Axenic	Blood fed	Carcass	18202457	17803011	7	3739	2656	405848	2	17796609	15883506	89.25	759
A-BF3-M_S5	Axenic	Blood fed	Midgut	20486089	20015994	18	7061	16232	493406	2	19992683	17378993	86.93	644
A-BF3-C_S6	Axenic	Blood fed	Carcass	22916756	22375075	9	4903	4042	550635	2	22366121	19796406	88.51	784
A-NBF1-M_S7	Axenic	Non blood fed	Midgut	19395761	18935561	8	8198	4206	472612	2	18923149	16564471	87.54	676
A-NBF1-C_S8	Axenic	Non blood fed	Carcass	19474151	19023282	5	4485	3254	458613	2	19015538	16691586	87.78	830
A-NBF2-M_S9	Axenic	Non blood fed	Midgut	22380902	21832180	6	7853	5051	561632	3	21819270	19218981	88.08	722
A-NBF2-C_S10	Axenic	Non blood fed	Carcass	16932409	16548548	9	3883	2952	390705	2	16541704	14521863	87.79	836
A-NBF3-M_S11	Axenic	Non blood fed	Midgut	18763825	17952275	14	7769	4554	823887	4	17939938	15920508	88.74	686
A-NBF3-C_S12	Axenic	Non blood fed	Carcass	21257615	20789565	9	4490	3243	475792	2	20781823	18457643	88.82	798
CM-BF1-M_S13	Conventional	Blood fed	Midgut	18920404	18444909	6	8989	9236	493726	3	18426678	16114798	87.45	579
CM-BF1-C_S14	Conventional	Blood fed	Carcass	24909906	24344150	15	4682	3846	574299	2	24335607	22042748	90.58	741
CM-BF2-M_S15	Conventional	Blood fed	Midgut	24282049	23671099	12	7105	17706	635773	3	23646276	20759514	87.79	635
CM-BF2-C_S16	Conventional	Blood fed	Carcass	22848805	22319236	23	6566	3807	539965	2	22308840	20236393	90.71	732
CM-BF3-M_S17	Conventional	Blood fed	Midgut	23522586	22963637	65	7052	11925	577991	2	22944595	20050000	87.38	648
CM-BF3-C_S18	Conventional	Blood fed	Carcass	25909942	25292138	9	5940	4053	627806	2	25282136	22786982	90.13	750
CM-NBF1-M_S19	Conventional	Non blood fed	Midgut	23557679	22978321	424	8716	5344	593842	3	22963837	20432448	88.98	678
CM-NBF1-C_S20	Conventional	Non blood fed	Carcass	21844675	21276153	29	5542	4079	578172	3	21266503	18815782	88.48	811
CM-NBF2-M_S21	Conventional	Non blood fed	Midgut	19119159	18637867	44	7060	3877	492273	3	18626886	16582938	89.03	623
CM-NBF2-C_S22	Conventional	Non blood fed	Carcass	18933225	18482485	516	4910	4073	460239	2	18472986	16352716	88.52	743
CM-NBF3-M_S23	Conventional	Non blood fed	Midgut	17716497	17284740	10	6219	3820	441806	2	17274691	15537510	89.94	610
CM-NBF3-C_S24	Conventional	Non blood fed	Carcass	15017951	14680683	8	10998	2930	351204	2	14666747	12964041	88.39	707
Max				25909942	25292138	516	10998	34261	823887	4	25282136	22786982	91	836
Average				20899233	20385789	73	6616	8139	534684	3	20372393	18056157	89	716
Min				15017951	14680683	5	3739	2656	351204	2	14666747	12964041	87	568

## Sheet: Table S2
Table S2
Gene.stable.ID	target_id	pval	qval	beta	se_b	mean_obs	var_obs	Treatment	Biologically.Significant	Names (NCBI)	Names (VectorBase)
AAEL024141	XM_021848245.1	1.58e-09	1.09e-06	-6.01	1	2.31	11	CBF	Significant	paired amphipathic helix protein Sin3a isoform X1
AAEL012062	XM_021837801.1	3.68e-05	0.00588821	-5.87	1.42	2.25	10.47	CBF	Significant	sodium/potassium-transporting ATPase subunit alpha isoform X4
AAEL019475	XM_021849168.1	1.91e-05	0.00349487	-5.66	1.32	3.44	11.2	CBF	Significant	neurogenic protein mastermind isoform X1
AAEL010974	XM_021842739.1	1.92e-05	0.00349487	-5.58	1.3	2.1	9.39	CBF	Significant	uncharacterised protein
AAEL014578	XM_021840707.1	0.000119585	0.0150541	-5.52	1.44	2.07	9.64	CBF	Significant	E3 ubiquitin-protein ligase MARCH6
AAEL014212	XM_021854696.1	2.47e-05	0.00418719	-5.45	1.29	2.03	8.95	CBF	Significant	sister chromatid cohesion protein PDS5 homolog B-B
AAEL012446	XM_021857496.1	6.57e-06	0.00141707	-5.26	1.17	3.52	8.94	CBF	Significant	baculoviral IAP repeat-containing protein 6 isoform X1	IAP6
AAEL021301	XM_021853343.1	3.99e-05	0.00626882	-5.24	1.28	1.93	8.28	CBF	Significant	protein enhancer of sevenless 2B isoform X1
AAEL023490	XM_021843484.1	6.82e-05	0.00962882	-4.91	1.23	2.69	8.45	CBF	Significant	mucin-2-like isoform X3
AAEL007015	XM_021844646.1	0.000424349	0.0398109	-4.81	1.36	1.71	6.99	CBF	Significant	store-operated calcium entry regulator STIMATE
AAEL026619	XM_021851388.1	0.000439136	0.0403493	-4.75	1.35	1.68	7.1	CBF	Significant	beta carbonic anhydrase 1
AAEL007915	XM_021837894.1	0.00046923	0.0422658	-4.5	1.29	1.56	6.21	CBF	Significant	moesin/ezrin/radixin homolog 1 isoform X1
AAEL003289	XM_021848998.1	5.46e-05	0.00800433	-4.19	1.04	1.75	5.69	CBF	Significant	membrane-bound alkaline phosphatase
AAEL021888	XM_021849318.1	7.03e-14	1.24e-10	-2.95	0.39	4.07	2.79	CBF	Significant	hexamerin-1.1
AAEL003317	XM_021848997.1	2.99e-06	0.000785959	-2.82	0.6	4.91	2.83	CBF	Significant	membrane-bound alkaline phosphatase
AAEL001690	XM_001659911.2	0.000564971	0.047874	-2.49	0.72	6.06	2.48	CBF	Significant	chymotrypsin-2
NA	XM_001663489.2	1.7e-15	3.54e-12	-2.42	0.3	4.45	1.87	CBF	Significant	uncharacterised protein	NA
AAEL000025	XM_001647886.2	3.68e-06	0.000928174	-2.26	0.49	4.45	1.81	CBF	Significant	phosphoenolpyruvate carboxykinase [GTP]
AAEL027632	XM_021843682.1	1.81e-26	2.08e-22	2.76	0.26	5.03	2.37	CBF	Significant	proteoglycan 4-like
AAEL025410	XM_021839705.1	1.92e-61	4.4e-57	2.85	0.17	5.16	2.47	CBF	Significant	nesprin-1-like
AAEL006109	XM_001657379.2	2.58e-06	0.000711344	4.12	0.88	2.36	5.58	CBF	Significant	uncharacterised protein	OBP23
NA	XR_002502975.1	0.000171306	0.0202027	4.19	1.11	3.31	6.74	CBF	Significant	lncRNA	NA
NA	XR_002502595.1	0.000400347	0.0380064	4.23	1.19	2.61	7.07	CBF	Significant	protein couch potato, transcript variant X1	NA
AAEL003832	XM_001657238.3	4.49e-05	0.00684868	4.42	1.08	5.31	7.26	CBF	Significant	defensin-C	DEFC
AAEL021447	XM_021856107.1	7.48e-06	0.00159967	4.59	1.03	2.32	7.04	CBF	Significant	galactosylgalactosylxylosylprotein 3-beta-glucuronosyltransferase S-like
AAEL011359	XM_021839023.1	9.09e-06	0.00190795	4.77	1.07	1.69	6.89	CBF	Significant	nuclear factor of activated T-cells 5 isoform X5
AAEL019682	XM_021851939.1	1.18e-06	0.00035114	5.14	1.06	1.88	7.97	CBF	Significant	muscleblind-like protein 2a isoform X4
AAEL019682	XM_021851945.1	6.3e-05	0.00906116	5.26	1.31	2.15	8.3	CBF	Significant	muscleblind-like protein 2a isoform X9
AAEL018288	XM_021853531.1	2.35e-06	0.000656795	5.29	1.12	2.59	8.55	CBF	Significant	uncharacterised protein
AAEL003005	XM_021849197.1	0.00038474	0.0369851	5.31	1.5	1.96	8.49	CBF	Significant	uncharacterised protein
AAEL013534	XM_021844704.1	5.18e-06	0.0011846	5.41	1.19	2.01	8.84	CBF	Significant	WD repeat-containing protein 7 isoform X3
AAEL021660	XM_021856371.1	5.57e-05	0.00806145	5.44	1.35	2.03	9.02	CBF	Significant	GATA zinc finger domain-containing protein 11-like isoform X4
NA	XR_002498873.1	3.31e-15	6.32e-12	5.53	0.7	4.09	9.75	CBF	Significant	lncRNA	NA
AAEL003857	XM_001657239.3	1.06e-11	1.17e-08	5.55	0.82	5.74	10.05	CBF	Significant	defensin-A-like	DEFD
AAEL023651	XM_021842385.1	1.9e-06	0.000543926	5.65	1.19	2.13	9.66	CBF	Significant	uncharacterised protein
AAEL003841	XM_001657243.3	1.12e-11	1.17e-08	5.77	0.85	4.38	10.85	CBF	Significant	defensin-A	DEFA
AAEL027792	XM_021856546.1	1.12e-11	1.17e-08	5.77	0.85	4.38	10.85	CBF	Significant	defensin-A	DEFA
AAEL006433	XM_021847847.1	1.51e-06	0.000436507	6.05	1.26	3.07	11.4	CBF	Significant	piezo-type mechanosensitive ion channel component isoform X1
NA	XR_002499766.1	3.87e-21	1.47e-17	6.81	0.72	2.71	14.53	CBF	Significant	lncRNA	NA
AAEL019594	XM_021855951.1	0.000362994	0.0129886	-5.56	1.56	2.14	9.39	CSF	Significant	uncharacterised protein
AAEL010326	XM_021848596.1	0.00121061	0.0321678	-5.41	1.67	2.02	8.85	CSF	Significant	phosphotriesterase-related protein
AAEL027340	XM_021851798.1	0.000128629	0.00566631	-5.33	1.39	1.97	8.63	CSF	Significant	ubiquitin carboxyl-terminal hydrolase 32 isoform X1
AAEL021732	XM_021851483.1	0.000320437	0.0118383	-4.95	1.38	1.78	7.56	CSF	Significant	protein charlatan isoform X1
AAEL010778	XM_021845595.1	0.00166584	0.0400929	-4.94	1.57	1.78	7.45	CSF	Significant	protein rolling stone
AAEL021471	XM_021838605.1	0.00105472	0.0290042	-4.93	1.5	2.62	8.19	CSF	Significant	type I inositol 3,4-bisphosphate 4-phosphatase isoform X1
AAEL012007	XM_021852279.1	0.00064045	0.0199888	-4.53	1.33	1.57	6.19	CSF	Significant	uncharacterised protein
AAEL005544	XM_021851499.1	0.00133731	0.0343645	-4.5	1.4	2.93	8.44	CSF	Significant	YTH domain-containing family protein 3 isoform X1
AAEL025053	XM_021847993.1	0.00155509	0.0383417	-4.29	1.36	1.45	5.63	CSF	Significant	clavesin-1
AAEL002879	XM_021837598.1	0.000619546	0.0195474	-4.2	1.23	2.38	6.92	CSF	Significant	heteroous nuclear ribonucleoprotein Q isoform X16
AAEL019764	XM_021848227.1	0.00211473	0.047424	-4.1	1.34	1.36	5.13	CSF	Significant	zinc finger protein 709 isoform X3
AAEL006265	XM_021844065.1	0.00213746	0.0478076	-3.64	1.18	2.29	5.65	CSF	Significant	uncharacterised protein
AAEL003723	XM_021843602.1	0.00143914	0.0360205	2.04	0.64	5.84	1.75	CSF	Significant	lysozyme-like	LYSC11
AAEL006109	XM_001657379.2	1.84e-05	0.00125855	2.08	0.49	3.54	1.58	CSF	Significant	uncharacterised protein	OBP23
NA	XR_002499645.1	4.99e-06	0.000497489	2.23	0.49	3.68	1.75	CSF	Significant	lncRNA	NA
AAEL022132	XM_021852626.1	3.29e-06	0.000354195	2.43	0.52	3.43	1.92	CSF	Significant	pancreatic lipase-related protein 2
AAEL007703	XM_001652789.2	6.46e-09	2.53e-06	2.47	0.43	5.97	2.05	CSF	Significant	uncharacterised protein
AAEL018153	XM_021844485.1	6.72e-06	0.00061205	2.6	0.58	3.75	2.44	CSF	Significant	trichohyalin
AAEL025410	XM_021839705.1	2.7e-43	3.12e-39	2.64	0.19	5.54	2.14	CSF	Significant	nesprin-1-like
AAEL020192	XM_021847321.1	3.74e-05	0.00217419	2.69	0.65	6.25	2.68	CSF	Significant	microfibril-associated glycoprotein 4-like
AAEL010139	XM_001654202.2	1.31e-43	3.02e-39	2.73	0.2	6.28	2.28	CSF	Significant	putative defense protein 1
AAEL010471	XM_021857310.1	5.26e-05	0.00284288	2.86	0.71	2.93	2.61	CSF	Significant	choline O-acetyltransferase	ChAT
AAEL015458	XM_001647669.2	2.77e-13	4.57e-10	3.07	0.42	8.76	3.05	CSF	Significant	transferrin	Tf1
AAEL019741	XM_021853147.1	0.00115955	0.0311463	3.92	1.21	2.3	5.94	CSF	Significant	uncharacterised protein
AAEL003832	XM_001657238.3	1.51e-05	0.00110778	3.95	0.91	6.11	5.68	CSF	Significant	defensin-C	DEFC
AAEL018288	XM_021853531.1	0.00216449	0.0482405	4.29	1.4	3.51	7.74	CSF	Significant	uncharacterised protein
AAEL018288	XM_021853500.1	0.00172543	0.0411382	4.43	1.41	1.52	6.2	CSF	Significant	microtubule-actin cross-linking factor 1, isoforms 1/2/3/5 isoform X2
AAEL000457	XM_021855107.1	0.000797879	0.023383	4.54	1.35	2.07	8.01	CSF	Significant	MORN repeat-containing protein 4
AAEL025517	XM_021852552.1	9.06e-06	0.0007512	4.79	1.08	3.77	7.57	CSF	Significant	putative mediator of RNA polymerase II transcription subunit 26
AAEL003841	XM_001657243.3	1.37e-05	0.00103817	4.86	1.12	5.53	8.6	CSF	Significant	defensin-A	DEFA
AAEL027792	XM_021856546.1	1.37e-05	0.00103817	4.86	1.12	5.53	8.6	CSF	Significant	defensin-A	DEFA
AAEL005922	XM_021850261.1	0.000457734	0.015683	4.88	1.39	1.75	7.18	CSF	Significant	zinc finger protein 768 isoform X2
AAEL003857	XM_001657239.3	0.000109067	0.00492655	4.91	1.27	6.48	9.16	CSF	Significant	defensin-A-like	DEFD
AAEL027367	XM_021848096.1	0.000514511	0.017023	5.11	1.47	1.86	7.9	CSF	Significant	ATP-binding cassette sub-family G member 1
NA	XR_002498873.1	2.59e-05	0.00163253	5.14	1.22	5.22	9.73	CSF	Significant	lncRNA	NA
AAEL027400	XM_021850119.1	3.47e-05	0.00205023	5.23	1.26	1.92	8.25	CSF	Significant	uncharacterised protein
AAEL014566	XM_021844491.1	0.000713009	0.0215553	5.28	1.56	1.95	8.38	CSF	Significant	protein Wnt-5
AAEL020403	XM_021852774.1	1.37e-05	0.00103817	5.35	1.23	1.98	8.6	CSF	Significant	uncharacterised protein
AAEL026960	XM_021838396.1	3.47e-05	0.00205023	5.47	1.32	2.04	9.04	CSF	Significant	uncharacterised membrane protein DDB_G0293934-like
AAEL019567	XM_021849244.1	1.26e-61	2.15e-57	-8.01	0.48	3.31	19.28	MBF	Significant	inner centromere protein A isoform X16
AAEL023490	XM_021843484.1	6.08e-15	1.04e-11	-6.37	0.82	2.49	12.21	MBF	Significant	mucin-2-like isoform X3
AAEL021554	XM_021842044.1	0.000259485	0.0184105	-5.44	1.49	2.07	9.24	MBF	Significant	uncharacterised protein
AAEL023577	XM_021857112.1	4.35e-06	0.000865595	-5.22	1.14	1.92	9.1	MBF	Significant	toll-like receptor 6
AAEL007271	XM_021845705.1	0.000111133	0.0104609	-5.15	1.33	3.54	8.65	MBF	Significant	carbohydrate-responsive element-binding protein isoform X3
AAEL024283	XM_021846499.1	0.00053664	0.0321965	-4.95	1.43	1.78	7.45	MBF	Significant	protein bric-a-brac 2 isoform X12
AAEL005712	XM_021850925.1	0.000848622	0.0440634	-4.86	1.46	1.73	7.07	MBF	Significant	protein mini spindles isoform X1
AAEL019619	XM_021852799.1	0.000803255	0.0421832	-4.66	1.39	3.1	8.84	MBF	Significant	mucin-3A isoform X2
AAEL024520	XM_021843395.1	4.36e-05	0.00536693	-4.56	1.12	2.59	7.72	MBF	Significant	proton-coupled amino acid transporter 1-like
AAEL004390	XM_001648979.3	0.00104021	0.0499624	-2.52	0.77	2.54	2.3	MBF	Significant	chorion peroxidase-like	HPX8B
AAEL007818	XM_001652894.2	0.000303965	0.0204626	-2.47	0.68	10.17	2.4	MBF	Significant	trypsin 3A1 isoform X2
AAEL010369	XM_001654437.2	9.19e-06	0.00158719	-2.46	0.56	5.02	2.19	MBF	Significant	phospholipase B1, membrane-associated
AAEL000442	XM_001656365.2	3.79e-05	0.004836	-2.45	0.6	3.06	2.12	MBF	Significant	maternal effect protein oskar	osk
AAEL010369	XM_021843337.1	0.00026058	0.0184118	-2.33	0.64	4.54	2.07	MBF	Significant	phospholipase B1, membrane-associated
AAEL010097	XM_001654190.2	2.46e-05	0.00359253	-2.26	0.53	3.68	1.87	MBF	Significant	maternal protein exuperantia-2
AAEL011313	XM_001661540.2	3.87e-05	0.00485974	-2.25	0.55	3.61	1.88	MBF	Significant	juvenile hormone epoxide hydrolase
AAEL007097	XM_001658076.2	6.37e-07	0.000172846	-2.23	0.45	3.54	1.66	MBF	Significant	phosphoglycolate phosphatase 1B, chloroplastic
AAEL026357	XM_021842479.1	2.73e-08	1.3e-05	-2.2	0.4	8.54	1.64	MBF	Significant	cysteine dioxygenase type 1
AAEL002269	XM_001661117.2	0.000255436	0.0182749	-2.13	0.58	5.95	1.77	MBF	Significant	purine nucleoside phosphorylase
AAEL004572	XM_021857636.1	7.31e-06	0.00132939	2.04	0.45	4.06	1.49	MBF	Significant	mushroom body large-type Kenyon cell-specific protein 1 isoform X2
AAEL010171	XM_001654225.3	1.1e-14	1.72e-11	2.06	0.27	7.03	1.35	MBF	Significant	peptidoglycan-recognition protein LB	PGRPLB
AAEL023046	XM_021855760.1	2.23e-05	0.00331463	2.07	0.49	4.7	1.57	MBF	Significant	nephrin
AAEL001667	XM_001653677.2	6.87e-06	0.00127841	2.08	0.46	10.3	1.56	MBF	Significant	laccase-2
AAEL009474	XM_001660053.3	7.67e-05	0.00809626	2.08	0.53	5.29	1.63	MBF	Significant	peptidoglycan-recognition protein 2	PGRPS1
AAEL007942	XM_001658682.2	0.000117378	0.0107906	2.13	0.55	3.2	1.67	MBF	Significant	ficolin-1
AAEL019739	XM_021850748.1	5.18e-18	1.77e-14	2.25	0.26	6.17	1.59	MBF	Significant	dystrophin, isoforms A/C/F/G/H
AAEL026710	XM_021857215.1	0.000194944	0.0151516	2.25	0.6	3.01	1.57	MBF	Significant	uncharacterised protein
AAEL006904	XM_021846076.1	4.78e-10	3.27e-07	2.35	0.38	6.11	1.82	MBF	Significant	uncharacterised protein
AAEL021557	XM_021850400.1	3.1e-10	2.31e-07	2.36	0.38	6.4	1.85	MBF	Significant	uncharacterised protein	pirk
AAEL006151	XM_021851926.1	0.000985813	0.0483612	2.5	0.76	4.46	2.57	MBF	Significant	probable chitinase 2
AAEL018219	XM_021849441.1	0.000151772	0.012784	2.71	0.71	4.72	2.81	MBF	Significant	basement membrane-specific heparan sulfate proteoglycan core protein isoform X4
AAEL012700	XM_021841557.1	4.41e-06	0.00086719	2.77	0.6	3.1	2.63	MBF	Significant	ATP-binding cassette sub-family A member 3
AAEL021590	XM_001663014.2	0.000193541	0.0151112	2.79	0.75	2.85	3.02	MBF	Significant	UDP-glucuronosyltransferase 2B18
AAEL008782	XM_001659423.2	1.06e-06	0.000269717	2.8	0.57	3.29	2.66	MBF	Significant	chymotrypsin-1
AAEL007344	XM_001652643.2	0.000116005	0.010722	2.82	0.73	7.6	3.02	MBF	Significant	lipopolysaccharide-induced tumor necrosis factor-alpha factor homolog
AAEL018219	XM_021849440.1	0.000522127	0.0314361	2.83	0.81	5.36	3.19	MBF	Significant	basement membrane-specific heparan sulfate proteoglycan core protein isoform X3
AAEL025410	XM_021839705.1	2.92e-19	1.25e-15	2.84	0.32	4.29	2.44	MBF	Significant	nesprin-1-like
AAEL011929	XM_001662028.2	1.3e-06	0.00032204	2.93	0.6	5.86	3.01	MBF	Significant	chymotrypsin-2
AAEL022695	XM_021844577.1	0.000755275	0.0403577	3.15	0.94	4.78	4.03	MBF	Significant	uncharacterised protein
AAEL006704	XM_001657898.2	2.75e-24	2.35e-20	3.2	0.31	7.77	3.19	MBF	Significant	angiopoietin-2
AAEL004522	XM_001649293.3	3.25e-08	1.47e-05	3.25	0.59	5.29	3.57	MBF	Significant	uncharacterised protein	GAM1
AAEL003163	XM_021837868.1	4.06e-12	3.65e-09	3.26	0.47	4.24	3.46	MBF	Significant	protein fork head
AAEL008467	XM_021850833.1	0.000100555	0.00971407	3.37	0.87	5.39	4.3	MBF	Significant	cystathionine beta-synthase
AAEL010893	XM_001654981.2	0.00025281	0.0182211	3.43	0.94	5.16	4.57	MBF	Significant	carbonic anhydrase 2
AAEL019741	XM_021853144.1	0.00100674	0.0490436	3.48	1.06	2.1	4.97	MBF	Significant	uncharacterised protein
AAEL020258	XM_021842632.1	1.45e-15	3.1e-12	3.5	0.44	3.84	3.82	MBF	Significant	uncharacterised protein
AAEL008359	XM_001653150.2	2.76e-05	0.00384332	3.59	0.86	5.08	4.76	MBF	Significant	uncharacterised protein
AAEL004188	XM_021842633.1	1e-06	0.000264914	3.61	0.74	3.12	4.56	MBF	Significant	uncharacterised protein
AAEL023444	XM_001650334.2	2.69e-05	0.00382517	3.61	0.86	4.19	4.79	MBF	Significant	zinc finger protein GLI2
AAEL010185	XM_001654226.2	0.000429234	0.0271832	3.63	1.03	1.82	4.89	MBF	Significant	trichoplein keratin filament-binding protein
AAEL027157	XM_021849956.1	0.000861788	0.0445188	3.68	1.1	3.98	5.53	MBF	Significant	uncharacterised protein
AAEL001992	XM_021847532.1	0.000850396	0.0440634	3.73	1.12	2.26	5.69	MBF	Significant	uncharacterised protein
AAEL018317	XM_021854675.1	0.000144496	0.0124157	3.73	0.98	2.05	5.11	MBF	Significant	voltage-dependent calcium channel type A subunit alpha-1 isoform X12
AAEL004743	XM_021845314.1	0.00035645	0.0232815	3.88	1.09	2.2	5.92	MBF	Significant	multidrug resistance-associated protein 1
AAEL003841	XM_001657243.3	5.43e-05	0.00632168	3.92	0.97	2.97	5.76	MBF	Significant	defensin-A	DEFA
AAEL027792	XM_021856546.1	5.43e-05	0.00632168	3.92	0.97	2.97	5.76	MBF	Significant	defensin-A	DEFA
AAEL019453	XM_021850605.1	0.000778911	0.0413621	3.98	1.18	2.29	6.11	MBF	Significant	exostosin-1
AAEL012646	XM_001662723.2	0.000134998	0.0119603	4.08	1.07	1.88	6.35	MBF	Significant	uncharacterised protein
AAEL003173	XM_021837867.1	7.9e-05	0.00822576	4.11	1.04	2.25	6.37	MBF	Significant	protein fork head
AAEL006378	XM_001651901.2	3.75e-05	0.004836	4.11	1	1.79	5.5	MBF	Significant	trypsin alpha-3
AAEL011179	XM_001661427.2	0.000838436	0.0437086	4.19	1.25	1.4	5.29	MBF	Significant	protein suppressor 2 of zeste
AAEL019481	XM_021839451.1	0.000277994	0.0192514	4.19	1.15	1.4	5.32	MBF	Significant	uncharacterised protein
AAEL019553	XM_021845457.1	0.000259482	0.0184105	4.19	1.15	2.35	6.45	MBF	Significant	YEATS domain-containing protein 2
AAEL018348	XM_021845253.1	0.000382165	0.0247524	4.26	1.2	3.27	6.78	MBF	Significant	RB1-inducible coiled-coil protein 1 isoform X1
AAEL013102	XM_021853819.1	0.00096654	0.0476279	4.28	1.3	2.71	7.53	MBF	Significant	uncharacterised protein
AAEL021227	XM_021848447.1	0.000744245	0.0401022	4.31	1.28	1.46	6.04	MBF	Significant	protein enabled isoform X3
AAEL003627	XM_021855165.1	2.65e-05	0.00381307	4.34	1.03	2.44	6.88	MBF	Significant	sodium-dependent nutrient amino acid transporter 1
AAEL002661	XM_001662006.2	0.000356731	0.0232815	4.38	1.23	1.49	7.55	MBF	Significant	matrix metalloproteinase-19
AAEL019833	XM_021846626.1	0.00103741	0.0499624	4.42	1.35	4.21	8.03	MBF	Significant	zinc finger protein 658B isoform X4
AAEL002908	XM_001662602.2	0.000138034	0.0121038	4.47	1.17	3.49	7.63	MBF	Significant	uncharacterised protein
AAEL017334	XM_011494827.2	0.000420509	0.0268294	4.48	1.27	6.64	7.96	MBF	Significant	flocculation protein FLO11
AAEL019986	XM_021843489.1	0.000946041	0.0473533	4.56	1.38	1.59	6.47	MBF	Significant	uncharacterised protein
AAEL003740	XM_001664030.2	0.000774996	0.0412824	4.62	1.37	5.98	8.68	MBF	Significant	uncharacterised protein
AAEL012014	XM_001662100.2	2.09e-05	0.003128	4.77	1.12	6.62	8.35	MBF	Significant	L-lactate dehydrogenase
AAEL017329	XM_021856114.1	0.0007218	0.0392875	4.78	1.41	3.09	9.27	MBF	Significant	B-box type zinc finger protein ncl-1
AAEL018700	XM_021850989.1	0.00094797	0.0473533	4.81	1.45	1.71	7.03	MBF	Significant	SLIT-ROBO Rho GTPase-activating protein 1 isoform X2
AAEL014378	XM_021852701.1	1.91e-05	0.00299515	4.99	1.17	1.8	7.87	MBF	Significant	uncharacterised protein
AAEL019833	XM_021846652.1	0.000190554	0.0150151	5	1.34	1.81	7.84	MBF	Significant	zinc finger protein 585A isoform X28
AAEL019833	XM_021846625.1	0.000107864	0.0102465	5	1.29	1.81	7.75	MBF	Significant	zinc finger protein 585A isoform X3
AAEL005440	XM_021840439.1	1.9e-05	0.00299515	5.01	1.17	1.82	7.58	MBF	Significant	putative uncharacterised protein DDB_G0293878 isoform X1
AAEL014931	XM_021842620.1	0.000785033	0.041557	5.03	1.5	1.82	8.32	MBF	Significant	sterile alpha and TIR motif-containing protein 1 isoform X3
NA	XR_002501702.1	8.84e-05	0.00894751	5.07	1.29	1.84	7.74	MBF	Significant	serine/threonine-protein kinase 10, transcript variant X8	NA
AAEL019609	XM_021845372.1	1.64e-06	0.000389926	5.09	1.06	2.88	9.12	MBF	Significant	protein Gawky isoform X2
AAEL019741	XM_021853141.1	3.64e-06	0.000756914	5.14	1.11	2.64	8.62	MBF	Significant	uncharacterised protein
AAEL019556	XM_021852561.1	6.88e-06	0.00127841	5.15	1.14	1.88	8.03	MBF	Significant	histone-lysine N-methyltransferase 2C isoform X2
AAEL007658	XM_021838985.1	0.000908174	0.0463548	5.24	1.58	2.01	8.26	MBF	Significant	partitioning defective 3 homolog isoform X1
AAEL006071	XM_021854732.1	0.000569542	0.0332376	5.29	1.54	1.95	8.45	MBF	Significant	tyrosine-protein phosphatase 99A isoform X3
AAEL008078	XM_021837659.1	5.12e-05	0.00619526	5.29	1.3	1.95	8.59	MBF	Significant	uncharacterised protein
AAEL015118	XM_021842291.1	0.000147996	0.0125979	5.32	1.4	1.97	8.76	MBF	Significant	la-related protein CG11505 isoform X2
AAEL015118	XM_021842308.1	0.000172712	0.0139302	5.56	1.48	2.09	9.79	MBF	Significant	la-related protein CG11505 isoform X2
AAEL020631	XM_021837977.1	1.93e-05	0.00299515	5.6	1.31	2.11	9.52	MBF	Significant	uncharacterised protein
AAEL007703	XM_001652789.2	7.39e-06	0.00132939	5.65	1.26	3.84	11.47	MBF	Significant	uncharacterised protein
AAEL002879	XM_021837599.1	2.4e-07	7.31e-05	5.83	1.13	2.24	10.83	MBF	Significant	heteroous nuclear ribonucleoprotein Q isoform X16
AAEL005071	XM_021838206.1	0.000905632	0.0463548	5.92	1.78	3.65	14.31	MBF	Significant	GTP-binding protein 2
AAEL019883	XM_021847148.1	3.66e-14	5.22e-11	6.24	0.82	2.43	11.84	MBF	Significant	Niemann-Pick C1 protein isoform X4
AAEL010757	XM_021852647.1	1.12e-17	2.75e-14	6.72	0.78	2.67	13.55	MBF	Significant	titin homolog
AAEL019567	XM_021849244.1	2.68e-18	7.68e-15	-7.09	0.81	2.85	15.38	MSF	Significant	inner centromere protein A isoform X16
AAEL002879	XM_021837589.1	1.1e-08	5.75e-06	-6.17	1.08	2.39	12.8	MSF	Significant	heteroous nuclear ribonucleoprotein R isoform X11
AAEL009114	XM_021837273.1	6.93e-05	0.00758791	-5.41	1.36	2.01	8.8	MSF	Significant	protein doublesex isoform X3
AAEL001549	XM_021840137.1	0.000182616	0.0159432	-5.39	1.44	2.06	8.74	MSF	Significant	serine/threonine-protein kinase N isoform X4
AAEL025065	XM_021840943.1	2.1e-06	0.000425394	-5.34	1.12	1.97	8.62	MSF	Significant	serine/arginine repetitive matrix protein 1 isoform X5
AAEL023490	XM_021843484.1	0.00017215	0.0152619	-5.09	1.35	1.85	9.5	MSF	Significant	mucin-2-like isoform X3
AAEL009640	XM_021857645.1	5.16e-06	0.000869431	-5.05	1.11	1.83	7.68	MSF	Significant	leucine zipper putative tumor suppressor 3 isoform X1
AAEL025517	XM_021852553.1	7.38e-06	0.00116424	-4.99	1.11	3.83	8.13	MSF	Significant	putative mediator of RNA polymerase II transcription subunit 26
AAEL018288	XM_021853514.1	1.11e-05	0.00165395	-4.86	1.11	1.93	7.25	MSF	Significant	microtubule-actin cross-linking factor 1, isoforms 1/2/3/5 isoform X15
AAEL013128	XM_021843288.1	0.000477224	0.0327003	-4.81	1.38	2.9	9.2	MSF	Significant	Aedes aegypti elongation of very long chain fatty acids protein 6
AAEL001843	XM_021845120.1	0.000764244	0.0467766	-4.31	1.28	1.85	7.26	MSF	Significant	ski onco isoform X1
AAEL018303	XM_001663829.2	0.000136388	0.0126797	-3.79	0.99	2.19	5.49	MSF	Significant	lebercilin-like protein isoform X2
AAEL021590	XM_001663014.2	0.000127928	0.0120892	-2.94	0.77	2.51	3.18	MSF	Significant	UDP-glucuronosyltransferase 2B18
AAEL003626	XM_021851370.1	6.35e-09	3.81e-06	-2.19	0.38	4.59	1.62	MSF	Significant	sodium-dependent nutrient amino acid transporter 1
AAEL007913	XM_001652940.2	8.4e-05	0.00863788	-2.05	0.52	3.28	1.49	MSF	Significant	sulfotransferase family cytosolic 1B member 1
NA	XR_002502839.1	1.13e-05	0.0016774	2.04	0.46	3.96	1.5	MSF	Significant	lncRNA	NA
AAEL019739	XM_021850748.1	4.03e-11	4.62e-08	2.05	0.31	6.1	1.37	MSF	Significant	dystrophin, isoforms A/C/F/G/H
AAEL012866	XM_001662962.2	1.18e-08	5.97e-06	2.16	0.38	6.18	1.56	MSF	Significant	uncharacterised protein
AAEL025410	XM_021839705.1	9.76e-41	1.68e-36	2.32	0.17	4.74	1.62	MSF	Significant	nesprin-1-like
AAEL014382	XM_001648588.3	0.00025728	0.0205019	2.45	0.67	2.82	2.09	MSF	Significant	collectin-11	CTLMA14
AAEL007942	XM_001658682.2	9.68e-06	0.00146017	2.76	0.62	2.96	2.59	MSF	Significant	ficolin-1
AAEL011929	XM_001662028.2	9.39e-36	8.07e-32	3	0.24	4.48	2.77	MSF	Significant	chymotrypsin-2
AAEL004522	XM_001649293.3	5.97e-10	5.28e-07	3.33	0.54	4.67	3.67	MSF	Significant	uncharacterised protein	GAM1
AAEL019596	XM_021845095.1	0.00015244	0.0137268	4.33	1.14	1.47	5.69	MSF	Significant	insulin receptor substrate 1 isoform X6
AAEL012975	XM_021842228.1	0.000807954	0.0483172	4.33	1.29	3.6	7.02	MSF	Significant	uncharacterised protein
AAEL002879	XM_021837599.1	0.000769981	0.0467947	4.56	1.36	3.05	7.2	MSF	Significant	heteroous nuclear ribonucleoprotein Q isoform X16
AAEL019714	XM_021846178.1	0.000663054	0.0424163	4.99	1.47	1.8	7.49	MSF	Significant	PQ-loop repeat-containing protein 1 isoform X1
AAEL019833	XM_021846633.1	4.54e-07	0.000138262	5.63	1.12	2.12	9.56	MSF	Significant	zinc finger protein 845 isoform X11
AAEL019883	XM_021847148.1	8.82e-07	0.000222423	5.69	1.16	2.15	9.73	MSF	Significant	Niemann-Pick C1 protein isoform X4
AAEL017329	XM_021856114.1	9.05e-07	0.000222423	5.96	1.21	2.29	10.71	MSF	Significant	B-box type zinc finger protein ncl-1
AAEL019833	XM_021846648.1	1.64e-06	0.000357882	6.17	1.29	2.42	11.47	MSF	Significant	zinc finger protein 585A isoform X24
AAEL004701	XM_001649550.2	0.000112403	0.0144476	-1.85	0.48	4.99	1.3	CBF	Not Significant	argininosuccinate synthase
AAEL010640	XM_001660928.2	7.22e-05	0.0101339	-1.46	0.37	8.79	0.81	CBF	Not Significant	trifunctional purine biosynthetic protein adenosine-3
NA	XR_002501991.1	1.19e-05	0.00241386	-1.44	0.33	5.51	0.75	CBF	Not Significant	lncRNA	NA
NA	XR_002502285.1	1.51e-07	5.48e-05	-1.4	0.27	4.45	0.61	CBF	Not Significant	lncRNA	NA
AAEL025199	XM_021854786.1	0.000271899	0.0287999	-1.28	0.35	7.33	0.64	CBF	Not Significant	C-1-tetrahydrofolate synthase, cytoplasmic isoform X1
AAEL018102	XM_021849175.1	0.000330007	0.0332413	-1.25	0.35	6.47	0.61	CBF	Not Significant	uncharacterised protein
AAEL014871	XM_021850458.1	0.000424575	0.0398109	-1.23	0.35	7.52	0.6	CBF	Not Significant	bifunctional methylenetetrahydrofolate dehydrogenase/cyclohydrolase, mitochondrial isoform X1
NA	XR_002498586.1	1.58e-24	1.2e-20	-1.23	0.12	5.74	0.46	CBF	Not Significant	lncRNA	NA
AAEL006467	XM_021851306.1	2.07e-05	0.00367511	-1.22	0.29	5.59	0.55	CBF	Not Significant	alcohol dehydrogenase class-3
AAEL004343	XM_001648887.2	0.000276592	0.0290282	-1.2	0.33	5.58	0.56	CBF	Not Significant	uncharacterised protein	OBP19
AAEL024267	XM_021837822.1	9.89e-11	9.43e-08	-1.19	0.18	4.98	0.46	CBF	Not Significant	mucin-5AC-like
AAEL005384	XM_001650782.2	4.81e-06	0.00112189	-1.19	0.26	9.38	0.51	CBF	Not Significant	phosphoribosylformylglycinam
AAEL004335	XM_001648888.2	2.45e-08	1.1e-05	-1.19	0.21	4.96	0.48	CBF	Not Significant	soma ferritin
AAEL023559	XM_001659866.2	3.58e-05	0.00580303	-1.18	0.28	4.69	0.51	CBF	Not Significant	uncharacterised protein
AAEL003606	XM_001656993.2	3.38e-05	0.00560526	-1.15	0.28	9.56	0.49	CBF	Not Significant	multifunctional protein ADE2
AAEL014734	XM_001649414.3	0.00044982	0.0409906	-1.14	0.32	7.53	0.51	CBF	Not Significant	alpha-aminoadipic semialdehyde synthase, mitochondrial
NA	XR_002502532.1	0.000305608	0.0314955	-1.1	0.31	4.22	0.4	CBF	Not Significant	lncRNA	NA
AAEL024497	XM_021839125.1	1.87e-08	8.72e-06	-1.08	0.19	8.76	0.39	CBF	Not Significant	cytosolic purine 5'-nucleot
AAEL004342	XM_001648885.2	0.00030227	0.0314347	-1.08	0.3	7.04	0.46	CBF	Not Significant	ral odorant-binding protein 99b	OBP18
AAEL003066	XM_001663047.2	6.53e-05	0.00934448	-1.07	0.27	5.63	0.43	CBF	Not Significant	chitinase-3-like protein 1
AAEL006351	XM_001651854.2	9.81e-10	7.48e-07	-1.04	0.17	5.36	0.36	CBF	Not Significant	uncharacterised protein
NA	XR_002499355.1	1.57e-11	1.57e-08	-1.02	0.15	5.29	0.32	CBF	Not Significant	lncRNA	NA
AAEL002269	XM_001661117.2	5.52e-05	0.00804042	-0.99	0.25	8.84	0.37	CBF	Not Significant	purine nucleos
AAEL009669	XM_001653869.2	0.000431778	0.0399946	-0.99	0.28	6.09	0.39	CBF	Not Significant	uncharacterised protein
AAEL027229	XM_021848879.1	1.96e-07	6.79e-05	-0.98	0.19	5.27	0.33	CBF	Not Significant	uncharacterised protein
AAEL000749	XM_001650620.2	2.11e-07	7.19e-05	-0.97	0.19	6.16	0.33	CBF	Not Significant	ficolin-3
AAEL009298	XM_001659844.2	2.74e-13	3.91e-10	-0.97	0.13	5.61	0.31	CBF	Not Significant	N-acetylneuraminate lyase B
AAEL003365	XM_001656698.2	3.18e-08	1.37e-05	-0.95	0.17	6.35	0.31	CBF	Not Significant	acylpyruvase FAHD1, mitochondrial
AAEL003581	XM_001656995.2	0.000475249	0.0424735	-0.93	0.27	8.29	0.35	CBF	Not Significant	amidophosphoribosyltransferase
AAEL024339	XM_021845825.1	0.000217717	0.0242983	-0.93	0.25	4.55	0.33	CBF	Not Significant	luciferin 4-monooxygenase
AAEL001575	XM_001653534.2	0.000331265	0.0332413	-0.92	0.26	5.88	0.33	CBF	Not Significant	monocarboxylate transporter 12
AAEL027199	XM_021838489.1	1.58e-05	0.0029718	-0.91	0.21	7.59	0.3	CBF	Not Significant	adenylosuccinate lyase
NA	XR_002498728.1	2.44e-07	8.22e-05	-0.91	0.18	5.82	0.29	CBF	Not Significant	lncRNA	NA
AAEL002683	XM_001662081.2	0.000480798	0.0425996	-0.91	0.26	8.44	0.33	CBF	Not Significant	xanthine dehydrogenase
AAEL006425	XM_001657736.2	4.03e-05	0.00626882	-0.89	0.22	5.51	0.29	CBF	Not Significant	trypsin-1
AAEL002879	XM_021837597.1	2.61e-06	0.000711743	-0.88	0.19	6.88	0.26	CBF	Not Significant	heteroous nuclear ribonucleoprotein R isoform X15
AAEL004171	XM_021842643.1	0.000144401	0.0173882	-0.85	0.22	4.7	0.26	CBF	Not Significant	uncharacterised protein
AAEL012509	XM_001656069.3	0.000427266	0.0398376	-0.85	0.24	7.05	0.29	CBF	Not Significant	venom carboxylesterase-6
AAEL000229	XM_001660075.2	7.94e-09	4.13e-06	-0.81	0.14	5.68	0.22	CBF	Not Significant	prosialokinin
AAEL014412	XM_001648676.3	0.000182396	0.0209834	-0.79	0.21	4.75	0.24	CBF	Not Significant	probable cytochrome P450 304a1	CYP304B2
AAEL000834	XM_021854745.1	1e-05	0.00204869	-0.79	0.18	6.06	0.23	CBF	Not Significant	senecionine N-oxygenase isoform X1
AAEL012860	XM_001662964.2	3.77e-06	0.000928174	-0.78	0.17	6.77	0.21	CBF	Not Significant	uncharacterised protein
AAEL022261	XM_021843264.1	1.46e-09	1.04e-06	-0.72	0.12	6.94	0.17	CBF	Not Significant	cuticle protein 19
AAEL006011	XM_001651721.2	0.000196071	0.0222075	-0.72	0.19	4.89	0.18	CBF	Not Significant	serine protease inhibitor dipetalogastin
AAEL000726	XM_001650619.2	1.15e-12	1.55e-09	-0.7	0.1	6.38	0.16	CBF	Not Significant	fibrinogen-like protein A
AAEL006602	XM_001652054.2	0.000262458	0.0281914	-0.7	0.19	6.84	0.19	CBF	Not Significant	uncharacterised protein
AAEL014039	XM_021849429.1	3.89e-05	0.0061787	-0.68	0.17	5.55	0.17	CBF	Not Significant	uncharacterised protein
AAEL001708	XM_001653793.2	8.68e-05	0.0119582	-0.67	0.17	5.62	0.17	CBF	Not Significant	uncharacterised protein
NA	XR_002499570.1	1.94e-05	0.00350304	-0.65	0.15	5.26	0.13	CBF	Not Significant	lncRNA	NA
AAEL011962	XM_021851371.1	3.22e-09	1.89e-06	-0.65	0.11	6.18	0.13	CBF	Not Significant	transport and Golgi organization protein 2
AAEL000533	XM_001647924.3	3.53e-05	0.00576096	-0.64	0.15	6.07	0.15	CBF	Not Significant	C-type lectin 37Db	CTL16
AAEL003347	XM_001656632.2	9.38e-05	0.0127038	-0.63	0.16	5.64	0.15	CBF	Not Significant	retinaldehyde-binding protein 1 isoform X1
AAEL000080	XM_001647887.2	4.12e-05	0.0063292	-0.61	0.15	9.69	0.14	CBF	Not Significant	phosphoenolpyruvate carboxykinase [GTP]
AAEL006514	XM_021848306.1	1.62e-07	5.8e-05	-0.6	0.11	7.89	0.12	CBF	Not Significant	sialin isoform X1
AAEL007420	XM_001658315.3	1.31e-07	5.1e-05	-0.58	0.11	6.2	0.11	CBF	Not Significant	serpin B5	SRPN25
AAEL023521	XM_021842692.1	3.75e-06	0.000928174	-0.56	0.12	9.09	0.11	CBF	Not Significant	uncharacterised protein
AAEL007397	XM_021848455.1	1.3e-05	0.00254537	-0.55	0.13	6.83	0.1	CBF	Not Significant	ecdysone-inducible protein E75 isoform X1	E75
AAEL007800	XM_021843033.1	0.000106724	0.0138735	-0.55	0.14	6.92	0.12	CBF	Not Significant	transcription factor CP2 isoform X4
AAEL026357	XM_021842479.1	5.88e-07	0.000186893	-0.54	0.11	6.94	0.1	CBF	Not Significant	cysteine dioxygenase type 1
AAEL015151	XM_021857321.1	7.7e-07	0.000238207	-0.54	0.11	7.22	0.1	CBF	Not Significant	lysosomal ac
AAEL001641	XM_021845490.1	0.000217204	0.0242983	-0.54	0.14	5.87	0.11	CBF	Not Significant	uncharacterised protein
AAEL018288	XM_021853546.1	9.18e-10	7.24e-07	-0.52	0.08	7.68	0.09	CBF	Not Significant	dystonin isoform X43
AAEL000471	XM_001656385.2	1.59e-08	7.56e-06	-0.52	0.09	7.35	0.09	CBF	Not Significant	monocarboxylate transporter 5
AAEL008028	XM_001658783.2	1.34e-07	5.12e-05	-0.52	0.1	7.56	0.09	CBF	Not Significant	uncharacterised protein
AAEL012783	XM_001662838.2	2.68e-06	0.00072126	-0.51	0.11	7.05	0.09	CBF	Not Significant	aminopept
NA	XR_002499223.1	0.00028687	0.0299694	-0.5	0.14	5.5	0.1	CBF	Not Significant	lncRNA	NA
AAEL021746	XM_021850065.1	0.000495985	0.0436447	-0.49	0.14	5.81	0.1	CBF	Not Significant	TLD domain-containing protein 2 isoform X19
AAEL000748	XM_001650616.2	0.000303682	0.0314387	-0.49	0.13	5.7	0.09	CBF	Not Significant	uncharacterised protein
AAEL010884	XM_021857589.1	3.93e-06	0.000942099	-0.47	0.1	9.41	0.08	CBF	Not Significant	ADP,ATP carrier protein 2
AAEL003211	XM_001656587.2	0.00019505	0.0222017	-0.47	0.13	6.27	0.09	CBF	Not Significant	caroteno
AAEL007542	XM_001658385.2	1.47e-07	5.44e-05	-0.47	0.09	6.55	0.08	CBF	Not Significant	cysteine sulfinic acid decarboxylase
AAEL000006	XM_001647885.2	0.000368052	0.0358326	-0.47	0.13	9.53	0.09	CBF	Not Significant	phosphoenolpyruvate carboxykinase [GTP]
AAEL002606	XM_001655669.2	3.43e-08	1.45e-05	-0.47	0.09	6.74	0.07	CBF	Not Significant	ral odorant-binding protein 56d	OBP35
AAEL005277	XM_021841161.1	2.74e-06	0.000728865	-0.46	0.1	6.59	0.06	CBF	Not Significant	zinc finger protein on ecdysone puffs isoform X2
AAEL003443	XM_001656762.2	5.75e-06	0.00127825	-0.45	0.1	7.48	0.07	CBF	Not Significant	L-threonine 3-dehydrogenase, mitochondrial
AAEL013637	XM_001663781.2	1.25e-05	0.00248153	-0.44	0.1	8.75	0.07	CBF	Not Significant	homogentisate 1,2-dioxygenase
AAEL012845	XM_001662911.2	4.97e-06	0.00114818	-0.43	0.09	6.41	0.07	CBF	Not Significant	mitochondrial import inner membrane trans
AAEL003873	XM_001664233.2	3e-08	1.32e-05	-0.42	0.08	7.65	0.06	CBF	Not Significant	glycerol-3-phosphate dehydrogenase, mitochondrial isoform X2
AAEL011184	XM_021852474.1	2.01e-08	9.19e-06	-0.42	0.07	8.68	0.06	CBF	Not Significant	phosphate carrier protein, mitochondrial
AAEL020452	XM_021841032.1	1.09e-08	5.54e-06	-0.42	0.07	8.89	0.05	CBF	Not Significant	titin
AAEL000793	XM_001650950.2	5.5e-07	0.000179847	-0.42	0.08	7.35	0.06	CBF	Not Significant	venom allergen 3
AAEL022660	XM_021852575.1	9.55e-05	0.0128499	-0.41	0.1	6.27	0.06	CBF	Not Significant	importin-11-like
AAEL011184	XM_021852475.1	2.18e-05	0.00380628	-0.41	0.1	7.53	0.06	CBF	Not Significant	phosphate carrier protein, mitochondrial
AAEL019639	XM_021837440.1	7.41e-09	3.94e-06	-0.41	0.07	7.86	0.06	CBF	Not Significant	uncharacterised protein
AAEL006347	XM_001651860.2	1.5e-05	0.00283332	-0.4	0.09	7.31	0.06	CBF	Not Significant	apyrase	APY
AAEL010975	XM_021842735.1	0.00019061	0.0218049	-0.4	0.11	7.14	0.06	CBF	Not Significant	paramyosin, short form isoform X2
AAEL014622	XM_021847264.1	0.000162139	0.0193207	-0.4	0.11	7.56	0.06	CBF	Not Significant	rho GTPase-activating protein gacF isoform X1
AAEL001052	XM_001657831.2	0.000324827	0.0328837	-0.39	0.11	8.23	0.06	CBF	Not Significant	10 kDa heat shock protein, mitochondrial
AAEL004249	XM_001648736.2	2.03e-05	0.0036207	-0.39	0.09	8.43	0.06	CBF	Not Significant	flightin isoform X1
AAEL000834	XM_001651234.2	5.58e-07	0.000179932	-0.39	0.08	8.55	0.05	CBF	Not Significant	senecionine N-oxygenase isoform X2
AAEL005474	XM_001650889.2	0.000165177	0.0195807	-0.39	0.1	7.55	0.06	CBF	Not Significant	uncharacterised protein
AAEL001641	XM_001653704.2	7.67e-06	0.00162545	-0.39	0.09	6.97	0.05	CBF	Not Significant	uncharacterised protein
NA	XR_002501051.1	4.11e-05	0.0063292	-0.38	0.09	6.55	0.05	CBF	Not Significant	protein stunted, transcript variant X2	NA
AAEL007883	XM_001652919.2	3.76e-06	0.000928174	-0.37	0.08	8.3	0.04	CBF	Not Significant	12 kDa FK506-binding protein
NA	XR_002498587.1	0.000202207	0.0227896	-0.37	0.1	6.43	0.05	CBF	Not Significant	lncRNA	NA
AAEL007390	XM_001652700.2	0.000219076	0.0243313	-0.37	0.1	7	0.05	CBF	Not Significant	UDP-glucose 4-epimerase
AAEL012639	XM_001662718.2	0.000311538	0.03182	-0.37	0.1	6.79	0.06	CBF	Not Significant	uncharacterised protein
AAEL002827	XM_001655941.2	0.000269191	0.0286457	-0.36	0.1	9.67	0.05	CBF	Not Significant	ATP synthase subunit beta, mitochondrial
AAEL011627	XM_001661754.2	0.000234798	0.0255437	-0.36	0.1	6.3	0.04	CBF	Not Significant	ribose-5-phosphate isomerase
NA	XR_002501248.1	0.000106091	0.01387	-0.35	0.09	8.17	0.05	CBF	Not Significant	hrp65 protein, transcript variant X5	NA
NA	XR_002499165.1	0.000125243	0.0153231	-0.35	0.09	9.68	0.04	CBF	Not Significant	lncRNA	NA
AAEL002565	XM_021857737.1	0.000396769	0.0378237	-0.35	0.1	8.26	0.05	CBF	Not Significant	twitchin isoform X5
AAEL017212	XM_011494841.2	0.000351853	0.0346985	-0.34	0.09	8.51	0.04	CBF	Not Significant	acidic leucine-rich nuclear phosphoprotein 32 family member B
AAEL014275	XM_001648284.2	0.000124103	0.0153229	-0.32	0.08	7.23	0.04	CBF	Not Significant	mitochondrial am
AAEL017280	XM_021852031.1	0.000115782	0.0147987	-0.32	0.08	7.87	0.04	CBF	Not Significant	trithorax group protein osa isoform X7
AAEL012932	XM_001656262.2	0.000226577	0.0248986	-0.31	0.08	6.8	0.03	CBF	Not Significant	methyltransferase-like protein 6
AAEL003352	XM_001656630.2	0.000102436	0.0135704	-0.31	0.08	7.87	0.04	CBF	Not Significant	NHP2-like protein 1 homolog	RpL7ae
AAEL025569	XM_001657045.2	0.000265014	0.028333	-0.31	0.08	7.7	0.04	CBF	Not Significant	phosphofurin ac
AAEL004942	XM_001650039.2	5.29e-05	0.00781114	-0.3	0.07	8.16	0.03	CBF	Not Significant	ATP-dependent helicase brm isoform X1
AAEL023078	XM_001651020.2	0.000359519	0.0351514	-0.3	0.08	6.66	0.04	CBF	Not Significant	NADH dehydrogenase [ubiquinone] 1 alpha subcomplex subunit 13
AAEL021717	XM_001651268.2	0.000359519	0.0351514	-0.3	0.08	6.66	0.04	CBF	Not Significant	NADH dehydrogenase [ubiquinone] 1 alpha subcomplex subunit 13
AAEL010814	XM_001654971.2	0.00052529	0.0456962	-0.27	0.08	7.39	0.02	CBF	Not Significant	isocitrate dehydrogenase [NAD] subunit gamma, mitochondrial isoform X5
AAEL025393	XM_021837917.1	0.000220353	0.0243549	-0.26	0.07	7.77	0.03	CBF	Not Significant	vacuolar protein sorting-associated protein 13B
AAEL007065	XM_001652465.2	0.00055904	0.0477249	-0.25	0.07	8.6	0.02	CBF	Not Significant	ADP-ribosylation factor 1	Arf1
AAEL004035	XM_001648235.2	0.000586735	0.0493526	0.24	0.07	8.07	0.02	CBF	Not Significant	importin-11
AAEL011470	XM_001655335.2	0.000563345	0.047874	0.25	0.07	8.63	0.02	CBF	Not Significant	uncharacterised protein
AAEL007375	XM_001652668.2	0.000514955	0.0449681	0.26	0.08	7.69	0.02	CBF	Not Significant	pyruvate dehydrogenase (acetyl-transferring) kinase, mitochondrial isoform X2
AAEL023815	XM_021852698.1	0.000532492	0.0459732	0.26	0.08	7.24	0.02	CBF	Not Significant	trithorax group protein osa
AAEL007547	XM_021840040.1	0.000318659	0.0324026	0.28	0.08	7.83	0.03	CBF	Not Significant	H(+)/Cl(-) exchange transporter 7 isoform X1
AAEL014440	XM_001648721.2	0.000152963	0.0183228	0.28	0.08	7.31	0.03	CBF	Not Significant	uncharacterised protein
AAEL002918	XM_021844759.1	0.000444508	0.0406796	0.3	0.08	6.75	0.03	CBF	Not Significant	arf-GAP with coiled-coil, ANK repeat and PH domain-containing protein 1
AAEL008793	XM_001659445.2	0.000124571	0.0153229	0.31	0.08	6.88	0.03	CBF	Not Significant	UPF0183 protein CG7083
AAEL019739	XM_021850748.1	9.85e-06	0.00202998	0.32	0.07	7.69	0.03	CBF	Not Significant	dystrophin, isoforms A/C/F/G/H
AAEL011197	XM_001655126.2	0.000537169	0.0462026	0.33	0.09	8.52	0.04	CBF	Not Significant	actin-5C
AAEL003645	XM_001657033.2	0.000553106	0.0473951	0.33	0.09	6.57	0.04	CBF	Not Significant	stearoyl-CoA desaturase 5
AAEL009847	XM_021855096.1	0.000182512	0.0209834	0.34	0.09	6.98	0.05	CBF	Not Significant	microtubule-associated protein futsch
AAEL005271	XM_021838784.1	0.000338832	0.0338522	0.34	0.09	7.12	0.04	CBF	Not Significant	rab11 family-interacting protein 5 isoform X2
AAEL010048	XM_001654123.2	0.000102613	0.0135704	0.36	0.09	7.09	0.05	CBF	Not Significant	26S proteasome non-ATPase regulatory subunit 6
AAEL009212	XM_021844283.1	0.000235575	0.0255437	0.36	0.1	6.41	0.05	CBF	Not Significant	longitudinals lacking protein isoform X3
AAEL001532	XM_001659500.2	0.000101045	0.0135193	0.37	0.09	6.68	0.04	CBF	Not Significant	protein yippee-like CG15309 isoform X1
AAEL003046	XM_021847593.1	1.76e-05	0.00324331	0.37	0.09	9.66	0.05	CBF	Not Significant	uncharacterised protein
AAEL009524	XM_001660139.2	0.000132053	0.0160705	0.38	0.1	8.26	0.05	CBF	Not Significant	probable maltase	MAL1
AAEL004237	XM_001648699.2	0.000181979	0.0209834	0.38	0.1	6.33	0.06	CBF	Not Significant	vacuolar protein sorting-associated protein 18 homolog
AAEL025607	XM_021848422.1	7.69e-05	0.0107338	0.39	0.1	6.85	0.05	CBF	Not Significant	integrin alpha-PS1 isoform X2
AAEL010045	XM_001654122.2	0.000438204	0.0403493	0.39	0.11	6.02	0.06	CBF	Not Significant	protein FAM50 homolog
AAEL005861	XM_021850468.1	0.000428343	0.0398376	0.39	0.11	8.94	0.06	CBF	Not Significant	sortilin-related receptor
AAEL024184	XM_001660866.2	0.000482245	0.0425996	0.39	0.11	8.07	0.06	CBF	Not Significant	sterol regulatory element-binding protein 1
AAEL027164	XM_001663251.2	6.43e-06	0.00140002	0.4	0.09	6.74	0.05	CBF	Not Significant	probable serine hydrolase isoform X1
AAEL010932	XM_021848639.1	0.000343297	0.0341491	0.4	0.11	6.39	0.06	CBF	Not Significant	uncharacterised protein
AAEL001864	XM_001654101.2	1.3e-05	0.00254537	0.41	0.09	7.64	0.06	CBF	Not Significant	eukaryotic translation initiation factor 4E-binding protein 1
AAEL003316	XM_021854226.1	0.000240506	0.0259553	0.42	0.12	5.84	0.06	CBF	Not Significant	extensin
AAEL019856	XM_021849157.1	1.33e-05	0.00256088	0.42	0.1	6.62	0.06	CBF	Not Significant	uncharacterised protein
AAEL014760	XM_021851243.1	0.000451489	0.0409906	0.42	0.12	5.91	0.05	CBF	Not Significant	uncharacterised protein C6orf106 homolog isoform X2
AAEL009637	XM_001653840.2	0.000377904	0.0364813	0.43	0.12	8.8	0.07	CBF	Not Significant	cathepsin B
AAEL000038	XM_001647823.3	6.76e-05	0.00960945	0.43	0.11	6.03	0.06	CBF	Not Significant	serine protease easter	CLIPB6
AAEL012134	XM_021855138.1	8.64e-08	3.53e-05	0.43	0.08	7.16	0.06	CBF	Not Significant	transcriptional activator protein Pur-beta isoform X2
AAEL009695	XM_021850583.1	0.000500327	0.0438582	0.43	0.12	5.68	0.06	CBF	Not Significant	venom allergen 5.02
AAEL012417	XM_001655978.2	0.000227449	0.0248986	0.44	0.12	5.79	0.07	CBF	Not Significant	transmembrane protein 68 isoform X1
AAEL008151	XM_001658949.2	0.000105482	0.0138697	0.46	0.12	5.83	0.08	CBF	Not Significant	arrestin domain-containing protein 2
AAEL009487	XM_001660052.2	0.000122066	0.0152609	0.46	0.12	6.84	0.08	CBF	Not Significant	uncharacterised protein
AAEL008528	XM_001659313.2	0.000377731	0.0364813	0.47	0.13	5.82	0.07	CBF	Not Significant	tyrosine-protein phosphatase corkscrew isoform X1
AAEL008928	XM_021851314.1	3.07e-06	0.000790839	0.48	0.1	6.75	0.08	CBF	Not Significant	G protein-activated inward rectifier potassium channel 3 isoform X4	Kir2A
AAEL009700	XM_001653958.2	4.74e-05	0.00712989	0.48	0.12	6.74	0.09	CBF	Not Significant	persulf
NA	XR_002501524.1	3.32e-05	0.0055426	0.5	0.12	8.1	0.09	CBF	Not Significant	lncRNA	NA
AAEL021755	XM_021856303.1	1.47e-07	5.44e-05	0.51	0.1	7.53	0.09	CBF	Not Significant	dr1-associated corepressor homolog
AAEL006685	XM_021845874.1	0.000349793	0.0346447	0.53	0.15	6.05	0.11	CBF	Not Significant	guanine nucleot
AAEL018159	XM_021846481.1	7.47e-10	6.1e-07	0.54	0.09	6.92	0.09	CBF	Not Significant	mucin-5AC isoform X2
AAEL010123	XM_001660586.2	0.000471782	0.042329	0.55	0.16	6.64	0.12	CBF	Not Significant	equilibrative nucleos
AAEL001142	XM_021854996.1	3.95e-06	0.000942099	0.55	0.12	6.37	0.11	CBF	Not Significant	protein sprint isoform X2
AAEL009081	XM_001659641.2	0.000275309	0.0290267	0.55	0.15	7.56	0.12	CBF	Not Significant	uncharacterised protein
AAEL014900	XM_021844846.1	0.000480944	0.0425996	0.57	0.16	5.74	0.12	CBF	Not Significant	serine/threonine-protein kinase ATM isoform X1
AAEL026843	XM_021853803.1	0.000418087	0.0395265	0.57	0.16	7.07	0.13	CBF	Not Significant	uncharacterised protein
AAEL006774	XM_001658000.2	0.000122741	0.0152619	0.59	0.15	5.59	0.13	CBF	Not Significant	fatty acyl-CoA reductase wat
AAEL010269	XM_001660653.2	4.27e-06	0.00100724	0.59	0.13	5.92	0.13	CBF	Not Significant	venom allergen 5 isoform X1
AAEL028066	XM_021839505.1	0.000119754	0.0150541	0.6	0.16	6.58	0.14	CBF	Not Significant	f
AAEL007206	XM_001658173.2	3.08e-06	0.000790839	0.61	0.13	6.15	0.13	CBF	Not Significant	rhythmically expressed 5 protein
AAEL003063	XM_021843906.1	1.13e-07	4.46e-05	0.62	0.12	6.41	0.12	CBF	Not Significant	semaphorin-1A isoform X2
AAEL004559	XM_021849848.1	1.65e-05	0.00307266	0.62	0.14	5.65	0.12	CBF	Not Significant	synaptosomal-associated protein 25 isoform X5
AAEL003708	XM_001664021.2	0.000468401	0.0422658	0.62	0.18	5.03	0.14	CBF	Not Significant	uncharacterised protein
AAEL002402	XM_021845578.1	2.89e-09	1.83e-06	0.65	0.11	6.75	0.14	CBF	Not Significant	GATA zinc finger domain-containing protein 14
AAEL003345	XM_001656645.2	1.34e-05	0.00256088	0.66	0.15	9.27	0.16	CBF	Not Significant	argininosuccinate lyase
AAEL003934	XM_001648003.2	9.61e-07	0.000293276	0.66	0.13	6.26	0.15	CBF	Not Significant	uncharacterised protein
AAEL020486	XM_021846037.1	9.2e-05	0.0125251	0.67	0.17	5.19	0.17	CBF	Not Significant	menin
AAEL000596	XM_021847312.1	1.55e-13	2.36e-10	0.68	0.09	6.63	0.15	CBF	Not Significant	neither inactivation nor afterpotential protein C
AAEL027545	XM_021841597.1	0.000584207	0.0493213	0.68	0.2	4.86	0.16	CBF	Not Significant	nose resistant to fluoxetine protein 6
AAEL001294	XM_011495103.2	1.34e-05	0.00256088	0.68	0.16	5.21	0.16	CBF	Not Significant	uncharacterised protein
AAEL023223	XM_021843504.1	5.24e-05	0.00778636	0.68	0.17	5.18	0.17	CBF	Not Significant	uncharacterised protein
AAEL006451	XM_021847845.1	4.89e-10	4.15e-07	0.71	0.11	5.89	0.15	CBF	Not Significant	drosulfakinins
AAEL025391	XM_021848381.1	1.28e-09	9.47e-07	0.71	0.12	8.26	0.17	CBF	Not Significant	uncharacterised protein
AAEL019952	XM_021845816.1	3.05e-07	0.000101005	0.73	0.14	5.85	0.19	CBF	Not Significant	developmental protein eyes absent isoform X2
AAEL019458	XM_021855717.1	6.34e-06	0.0013948	0.74	0.16	6.95	0.2	CBF	Not Significant	plasma membrane calcium-transporting ATPase 1 isoform X6
AAEL012644	XM_001662721.2	8.06e-05	0.0111818	0.76	0.19	7.25	0.22	CBF	Not Significant	uncharacterised protein
AAEL018288	XM_021853529.1	6.14e-07	0.00019249	0.77	0.15	6.75	0.21	CBF	Not Significant	microtubule-actin cross-linking factor 1 isoform X27
NA	XR_002500142.1	4.72e-05	0.00712989	0.78	0.19	5.77	0.23	CBF	Not Significant	lncRNA	NA
AAEL006259	XM_001657569.3	2.21e-09	1.44e-06	0.79	0.13	11.02	0.2	CBF	Not Significant	opsin-1	GPROP2
AAEL010270	XM_001660661.2	3.91e-06	0.000942099	0.79	0.17	6.29	0.22	CBF	Not Significant	polyserase-2
AAEL013404	XM_001663544.2	1.02e-06	0.000306578	0.79	0.16	5.22	0.19	CBF	Not Significant	tetraspanin-2 isoform X2
AAEL019596	XM_021845091.1	5.61e-09	3.13e-06	0.8	0.14	5.74	0.21	CBF	Not Significant	insulin receptor substrate 2 isoform X3
AAEL005575	XM_001651056.2	1.76e-07	6.2e-05	0.82	0.16	7.72	0.23	CBF	Not Significant	transient-receptor-potential-like protein
AAEL006650	XM_021854190.1	3.03e-09	1.88e-06	0.84	0.14	5.46	0.22	CBF	Not Significant	voltage-gated potassium channel subunit beta-2 isoform X1
AAEL014315	XM_001648375.2	1.37e-10	1.25e-07	0.86	0.13	6.08	0.24	CBF	Not Significant	uncharacterised protein
AAEL001087	XM_021838238.1	2.76e-12	3.5e-09	0.87	0.12	6.67	0.24	CBF	Not Significant	synaptic vesicle glycoprotein 2B
AAEL020477	XM_021844361.1	0.000118426	0.0150526	0.87	0.23	6.32	0.29	CBF	Not Significant	uncharacterised protein
AAEL007065	XM_021851931.1	9.17e-05	0.0125251	0.89	0.23	6.46	0.3	CBF	Not Significant	ADP-ribosylation factor 1	Arf1
AAEL020477	XM_021844371.1	9.87e-14	1.61e-10	0.89	0.12	6.26	0.25	CBF	Not Significant	pheromone-processing carboxypept
AAEL001813	XM_001660348.2	2.51e-10	2.21e-07	0.89	0.14	5.82	0.25	CBF	Not Significant	sodium-coupled monocarboxylate transporter 1 isoform X2
AAEL008144	XM_021849026.1	3.41e-05	0.00561972	0.9	0.22	6.33	0.3	CBF	Not Significant	long-chain fatty ac
AAEL004522	XM_001649293.3	9.72e-06	0.00202149	0.9	0.2	6.71	0.29	CBF	Not Significant	uncharacterised protein	GAM1
AAEL013535	XM_001663682.2	4.11e-09	2.35e-06	0.92	0.16	8.4	0.28	CBF	Not Significant	arrestin homolog
AAEL003116	XM_001663184.2	3.32e-17	7.6e-14	0.93	0.11	9.12	0.28	CBF	Not Significant	arrestin homolog
AAEL014931	XM_021842623.1	0.000394369	0.0377521	0.93	0.26	6.47	0.29	CBF	Not Significant	sterile alpha and TIR motif-containing protein 1 isoform X4
AAEL006498	XM_001651947.3	3.01e-22	1.38e-18	0.94	0.1	8.51	0.28	CBF	Not Significant	opsin-1	GPROP1
AAEL023932	XM_021856678.1	3.01e-22	1.38e-18	0.94	0.1	8.51	0.28	CBF	Not Significant	opsin-1-like
AAEL011873	XM_021843442.1	4.01e-05	0.00626882	0.96	0.23	5.08	0.3	CBF	Not Significant	ubiquitin-conjugating enzyme E2 variant 1	Uev1A
AAEL009055	XM_021845049.1	4.66e-12	5.62e-09	0.97	0.14	6.36	0.31	CBF	Not Significant	cholinesterase
AAEL022658	XM_021842895.1	0.000528457	0.0457976	0.98	0.28	4.72	0.38	CBF	Not Significant	glycine-rich cell wall structural protein-like
AAEL019609	XM_021845370.1	3.18e-09	1.89e-06	0.98	0.16	6.68	0.3	CBF	Not Significant	protein Gawky isoform X1
AAEL001077	XM_001657965.3	6.34e-19	1.81e-15	0.98	0.11	6.02	0.3	CBF	Not Significant	serine protease easter	CLIPB45
AAEL012446	XM_021857498.1	5.39e-06	0.00122043	0.99	0.22	6.82	0.35	CBF	Not Significant	baculoviral IAP repeat-containing protein 6 isoform X2	IAP6
AAEL005884	XM_001651495.2	3.61e-05	0.00581411	0.99	0.24	5.11	0.36	CBF	Not Significant	heat shock protein 67B2 isoform X2
AAEL003626	XM_021851370.1	1.39e-06	0.000408535	0.99	0.2	6.25	0.34	CBF	Not Significant	sodium-dependent nutrient amino ac
AAEL007495	XM_001652751.2	9.34e-08	3.75e-05	1.01	0.19	5.08	0.31	CBF	Not Significant	uncharacterised protein
AAEL006921	XM_021850154.1	1.23e-05	0.00246043	1.04	0.24	4.64	0.34	CBF	Not Significant	cell division control protein 31 isoform X1
AAEL019752	XM_021857706.1	0.000139052	0.0168326	1.04	0.27	4.42	0.4	CBF	Not Significant	neurexin-1
AAEL000256	XM_001660101.3	2.26e-05	0.00389411	1.04	0.24	5.9	0.36	CBF	Not Significant	scavenger receptor class B member 1 isoform X1	SCRB9
AAEL010529	XM_001654582.2	2.12e-05	0.00373118	1.07	0.25	6.56	0.42	CBF	Not Significant	uncharacterised protein
AAEL024454	XM_021842578.1	0.000175121	0.0205467	1.11	0.29	5.82	0.47	CBF	Not Significant	uncharacterised protein DDB_G0271670
AAEL003619	XM_021850299.1	1.25e-08	6.23e-06	1.17	0.21	6.72	0.46	CBF	Not Significant	sodium-dependent nutrient amino ac
AAEL019725	XM_021843063.1	0.000110834	0.0143264	1.18	0.31	5.7	0.53	CBF	Not Significant	ion transport pept
NA	XR_002500107.1	0.000310442	0.03182	1.18	0.33	4.9	0.55	CBF	Not Significant	lncRNA	NA
AAEL007942	XM_001658682.2	2.21e-05	0.00383253	1.21	0.29	4.34	0.47	CBF	Not Significant	ficolin-1
AAEL014964	XM_001650062.2	5.01e-05	0.00748792	1.24	0.31	4.7	0.58	CBF	Not Significant	uncharacterised protein
AAEL019952	XM_021845815.1	5.74e-06	0.00127825	1.27	0.28	5.57	0.58	CBF	Not Significant	developmental protein eyes absent isoform X1
AAEL009380	XM_001653754.2	2.28e-06	0.000643929	1.36	0.29	5.3	0.61	CBF	Not Significant	1-phosphatidylinositol 4,5-bisphosphate phosphodiesterase
AAEL022849	XM_021855840.1	0.000180742	0.0209834	1.38	0.37	4.21	0.73	CBF	Not Significant	putative polypept
AAEL004715	XM_021846802.1	6.41e-09	3.49e-06	1.39	0.24	7.06	0.65	CBF	Not Significant	protein BTG1
AAEL020258	XM_021842632.1	2.38e-05	0.00406766	1.42	0.34	5.41	0.74	CBF	Not Significant	uncharacterised protein
AAEL000669	XM_021854774.1	1.72e-19	5.63e-16	1.43	0.16	5.57	0.63	CBF	Not Significant	uncharacterised protein
AAEL019651	XM_021844154.1	2.2e-09	1.44e-06	1.58	0.26	5.41	0.8	CBF	Not Significant	plexin-B
AAEL006704	XM_001657898.2	2.62e-05	0.00440019	1.76	0.42	6.4	1.14	CBF	Not Significant	angiopoietin-2
NA	XR_002502539.1	1.36e-08	6.62e-06	1.8	0.32	4.22	1.09	CBF	Not Significant	lncRNA	NA
AAEL001098	XM_001657964.2	2.78e-17	7.06e-14	1.92	0.23	6.38	1.17	CBF	Not Significant	melanization protease 1
AAEL007703	XM_001652789.2	3.77e-08	1.57e-05	1.99	0.36	7.41	1.35	CBF	Not Significant	uncharacterised protein
AAEL017280	XM_021852026.1	8.89e-05	0.00418639	-1.34	0.34	7.29	0.64	CSF	Not Significant	trithorax group protein osa isoform X3
AAEL002269	XM_001661117.2	3.16e-06	0.000344543	-1.22	0.26	6.11	0.53	CSF	Not Significant	purine nucleos
NA	XR_002498586.1	5.08e-36	3.92e-32	-1.18	0.09	6.17	0.42	CSF	Not Significant	lncRNA	NA
AAEL005790	XM_001651387.2	0.000665551	0.0206054	-1.16	0.34	8.61	0.54	CSF	Not Significant	NADP-dependent malic enzyme isoform X1
AAEL019939	XM_021840696.1	4.03e-32	2.33e-28	-1.1	0.09	6.91	0.37	CSF	Not Significant	serine-rich adhesin for platelets isoform X8
AAEL020559	XM_021839340.1	0.00157533	0.0387169	-1.06	0.33	6.74	0.39	CSF	Not Significant	signal transducer and transcription activator isoform X3	STAT
AAEL003211	XM_001656587.2	8.97e-05	0.00420757	-0.98	0.25	6.74	0.36	CSF	Not Significant	caroteno
AAEL002194	XM_001654880.2	0.00171567	0.0409477	-0.95	0.3	7.06	0.38	CSF	Not Significant	uricase
AAEL023187	XM_021846304.1	0.000414047	0.0144212	-0.94	0.27	6.07	0.33	CSF	Not Significant	collagen alpha-1(IV) chain
AAEL004229	XM_001648685.3	0.000211556	0.00847947	-0.93	0.25	5.82	0.33	CSF	Not Significant	glutathione S-transferase theta-1	GSTT4
AAEL019602	XM_021844878.1	1.49e-13	2.65e-10	-0.88	0.12	5.58	0.24	CSF	Not Significant	uncharacterised protein
AAEL003405	XM_001656751.2	1.22e-13	2.36e-10	-0.86	0.12	6.18	0.24	CSF	Not Significant	regulator of microtubule dynamics protein 1
AAEL003203	XM_001656496.2	1.05e-07	2.28e-05	-0.84	0.16	9.78	0.24	CSF	Not Significant	acyl-CoA Delta(11) desaturase isoform X2
AAEL002943	XM_021841550.1	0.000685722	0.0210988	-0.83	0.24	4.74	0.28	CSF	Not Significant	intraflagellar transport protein 140 homolog
AAEL023895	XM_021838445.1	2.32e-05	0.00149877	-0.81	0.19	7.25	0.21	CSF	Not Significant	ankyrin repeat and KH domain-containing protein mask isoform X5
AAEL013846	XM_021837860.1	0.000133833	0.00581294	-0.81	0.21	4.99	0.25	CSF	Not Significant	ankyrin repeat domain-containing protein 12 isoform X5
AAEL019939	XM_021840700.1	8.54e-17	3.29e-13	-0.8	0.1	6.79	0.2	CSF	Not Significant	supervillin isoform X12
AAEL001951	XM_001654262.2	0.00178285	0.0419378	-0.77	0.25	5.99	0.25	CSF	Not Significant	actin, indirect flight muscle	Act-4
NA	XR_002498728.1	7.33e-05	0.00363972	-0.77	0.19	5.82	0.22	CSF	Not Significant	lncRNA	NA
AAEL019940	XM_021849502.1	0.000298135	0.0111209	-0.76	0.21	6.78	0.22	CSF	Not Significant	uncharacterised protein
AAEL020382	XM_001655469.2	0.00175529	0.0415078	-0.75	0.24	7.46	0.24	CSF	Not Significant	acetyl-coenzyme A synthetase
AAEL006995	XM_021851140.1	2.93e-06	0.000324525	-0.75	0.16	5.55	0.2	CSF	Not Significant	sodium-coupled monocarboxylate transporter 1 isoform X1
AAEL019639	XM_021837440.1	5.72e-12	6.3e-09	-0.74	0.11	7.51	0.18	CSF	Not Significant	uncharacterised protein
AAEL005991	XM_001657298.2	0.000128543	0.00566631	-0.73	0.19	7.45	0.2	CSF	Not Significant	putative tricarboxylate transport protein, mitochondrial
AAEL018187	XM_021857359.1	0.00130328	0.0339045	-0.72	0.22	5.88	0.21	CSF	Not Significant	forkhead box protein N2 isoform X1
NA	XR_002499355.1	1.66e-05	0.00117679	-0.71	0.16	5.54	0.18	CSF	Not Significant	lncRNA	NA
AAEL000263	XM_001654710.2	2.12e-05	0.00140296	-0.71	0.17	6.5	0.16	CSF	Not Significant	zinc finger protein jing homolog isoform X2
AAEL019477	XM_021848361.1	2.78e-05	0.00173364	-0.7	0.17	6.13	0.17	CSF	Not Significant	rap1 GTPase-activating protein 1 isoform X1
AAEL019594	XM_021855952.1	1.63e-08	5.09e-06	-0.7	0.12	8.07	0.16	CSF	Not Significant	uncharacterised protein
AAEL027318	XM_021854867.1	1.92e-09	8.06e-07	-0.67	0.11	6.76	0.14	CSF	Not Significant	AF4/FMR2 family member 4 isoform X2
AAEL017054	XM_021853312.1	1.05e-05	0.00084483	-0.67	0.15	6.76	0.16	CSF	Not Significant	zinc finger CCCH domain-containing protein 13 isoform X2
AAEL019556	XM_021852564.1	0.000731472	0.0219413	-0.66	0.2	6.89	0.15	CSF	Not Significant	histone-lysine N-methyltransferase 2D isoform X4
AAEL024653	XM_021845634.1	0.000716668	0.0215812	-0.66	0.19	6.76	0.17	CSF	Not Significant	protein son of sevenless isoform X2
AAEL019732	XM_021852152.1	0.000131133	0.00573292	-0.65	0.17	6.84	0.16	CSF	Not Significant	histone-lysine N-methyltransferase, H3 lysine-79 specific isoform X2
AAEL005634	XM_021845778.1	0.00111599	0.0302574	-0.65	0.2	5.94	0.13	CSF	Not Significant	uncharacterised protein
AAEL020689	XM_021842474.1	2e-08	5.94e-06	-0.64	0.11	7.5	0.13	CSF	Not Significant	activating transcription factor 7-interacting protein 1
AAEL002769	XM_021837261.1	0.000190377	0.00787629	-0.64	0.17	5.67	0.13	CSF	Not Significant	homeobox protein prospero isoform X1
AAEL019542	XM_021840778.1	1.8e-06	0.000218655	-0.64	0.13	8.1	0.15	CSF	Not Significant	uncharacterised protein
AAEL000079	XM_021837367.1	2.39e-05	0.00152514	-0.64	0.15	6.51	0.13	CSF	Not Significant	uncharacterised protein
AAEL019536	XM_021837735.1	0.00179467	0.0420521	-0.63	0.2	6.7	0.17	CSF	Not Significant	glutamyl aminopept
AAEL009706	XM_021850460.1	0.000141722	0.00611492	-0.63	0.17	5.66	0.15	CSF	Not Significant	influenza virus NS1A-binding protein isoform X1
AAEL019674	XM_021842099.1	0.00195609	0.0447906	-0.63	0.2	5.16	0.15	CSF	Not Significant	protein still life, isoforms C/SIF type 2 isoform X7
AAEL001361	XM_021843785.1	0.000127792	0.00565097	-0.62	0.16	7.26	0.15	CSF	Not Significant	AT-rich interactive domain-containing protein 2 isoform X1
AAEL000416	XM_021852668.1	3.84e-09	1.56e-06	-0.62	0.1	7.89	0.13	CSF	Not Significant	mucin-17
AAEL019475	XM_021849171.1	1.96e-09	8.11e-07	-0.62	0.1	6.66	0.12	CSF	Not Significant	neurogenic protein mastermind isoform X2
AAEL027318	XM_021854862.1	7.11e-07	0.000104564	-0.62	0.13	6.81	0.14	CSF	Not Significant	polyhomeotic-proximal chromatin protein isoform X1
AAEL022496	XM_021840294.1	0.000549378	0.0178469	-0.62	0.18	5.64	0.16	CSF	Not Significant	protein prickle isoform X2
AAEL024441	XM_021852940.1	2.2e-18	1.02e-14	-0.62	0.07	7.26	0.12	CSF	Not Significant	transcription initiation factor TFI
AAEL027340	XM_021851806.1	1.7e-10	1.01e-07	-0.62	0.1	7.57	0.12	CSF	Not Significant	ubiquitin carboxyl-terminal hydrolase 32 isoform X3
NA	XR_002501942.1	0.000573498	0.0184468	-0.61	0.18	6.7	0.15	CSF	Not Significant	histone-lysine N-methyltransferase, H3 lysine-79 specific, transcript variant X11	NA
AAEL003518	XM_021852427.1	0.000227065	0.00897726	-0.6	0.16	6.29	0.14	CSF	Not Significant	calcium-transporting ATPase type 2C member 1 isoform X2
AAEL019555	XM_021850290.1	1.69e-12	2.17e-09	-0.6	0.09	7.07	0.12	CSF	Not Significant	titin homolog isoform X1
AAEL000566	XM_021852255.1	0.000481824	0.0162525	-0.6	0.17	4.98	0.14	CSF	Not Significant	uncharacterised protein
AAEL014041	XM_021844556.1	0.00121382	0.0321922	-0.6	0.19	5.89	0.15	CSF	Not Significant	uncharacterised protein
AAEL001016	XM_001657829.2	5.84e-11	4.82e-08	-0.6	0.09	6.62	0.12	CSF	Not Significant	zinc finger protein 771
AAEL026939	XM_021854715.1	7.61e-06	0.000663215	-0.59	0.13	6.59	0.12	CSF	Not Significant	patronin isoform X13
AAEL004875	XM_021838109.1	4e-10	2.2e-07	-0.58	0.09	7.6	0.1	CSF	Not Significant	F-box only protein 11
AAEL023148	XM_021857523.1	0.00070014	0.0213528	-0.58	0.17	7.3	0.14	CSF	Not Significant	filamin-A isoform X7
AAEL000079	XM_021837366.1	0.000133467	0.00581294	-0.58	0.15	7.45	0.13	CSF	Not Significant	uncharacterised protein
AAEL026486	XM_021857381.1	0.000106551	0.00484097	-0.57	0.15	6.63	0.12	CSF	Not Significant	Ca(2+)/calmodulin-responsive adenylate cyclase isoform X2
AAEL005992	XM_021837934.1	0.0017449	0.0413466	-0.57	0.18	5.4	0.14	CSF	Not Significant	disintegrin and metalloproteinase domain-containing protein 12
AAEL021625	XM_021838485.1	8e-08	1.83e-05	-0.57	0.11	7.51	0.11	CSF	Not Significant	uncharacterised protein
AAEL011302	XM_001655193.2	1.13e-06	0.000151889	-0.56	0.12	7.22	0.11	CSF	Not Significant	annexin B9 isoform X7
AAEL000749	XM_001650620.2	0.000133969	0.00581294	-0.56	0.15	6.33	0.12	CSF	Not Significant	ficolin-3
NA	XR_002499570.1	9.78e-06	0.000794013	-0.56	0.13	5.42	0.1	CSF	Not Significant	lncRNA	NA
AAEL009515	XM_021849007.1	3.38e-05	0.00201029	-0.56	0.14	5.68	0.11	CSF	Not Significant	uncharacterised protein
AAEL021963	XM_021848908.1	7.31e-11	5.14e-08	-0.55	0.09	7.6	0.1	CSF	Not Significant	histone-lysine N-methyltransferase trithorax isoform X1
AAEL008334	XM_021837290.1	3.79e-07	6.44e-05	-0.54	0.11	7.33	0.1	CSF	Not Significant	afadin isoform X1
AAEL009124	XM_001653624.3	0.000301723	0.0112186	-0.54	0.15	5.62	0.11	CSF	Not Significant	probable cytochrome P450 6a13	CYP6N12
AAEL012621	XM_021837950.1	0.000275518	0.0104458	-0.54	0.15	6.57	0.11	CSF	Not Significant	serine-arginine protein 55 isoform X4
AAEL001992	XM_021847530.1	7.25e-05	0.00361776	-0.54	0.14	7.05	0.1	CSF	Not Significant	uncharacterised protein
AAEL021793	XM_021854760.1	0.00143536	0.0359649	-0.53	0.17	6.16	0.12	CSF	Not Significant	E3 ubiquitin-protein ligase SH3RF1
AAEL018126	XM_021855420.1	1.41e-08	4.62e-06	-0.53	0.09	7.5	0.09	CSF	Not Significant	nuclear pore complex protein DDB_G0274915 isoform X5
AAEL023902	XM_021845577.1	1.64e-06	0.000205271	-0.53	0.11	6.63	0.1	CSF	Not Significant	nuclear receptor coactivator 2 isoform X10
AAEL019574	XM_021847960.1	0.000569707	0.0183504	-0.53	0.15	5.89	0.1	CSF	Not Significant	transcriptional regulator ATRX homolog isoform X2
AAEL004171	XM_021842643.1	0.000528419	0.0174085	-0.53	0.15	5.08	0.1	CSF	Not Significant	uncharacterised protein
AAEL023839	XM_021842919.1	2.54e-10	1.47e-07	-0.52	0.08	7.6	0.09	CSF	Not Significant	uncharacterised protein
AAEL024925	XM_021839751.1	0.00023754	0.00926405	-0.52	0.14	5.25	0.11	CSF	Not Significant	zinc finger imprinted 3
AAEL017357	XM_021854886.1	1.34e-05	0.0010317	-0.51	0.12	9.08	0.1	CSF	Not Significant	E3 ubiquitin-protein ligase TRIP12
NA	XR_002500118.1	0.000331612	0.012154	-0.51	0.14	5.67	0.1	CSF	Not Significant	formin-J, transcript variant X2	NA
AAEL011106	XM_021844400.1	9.56e-05	0.00441395	-0.51	0.13	6.68	0.09	CSF	Not Significant	histone acetyltransferase KAT6A isoform X2
AAEL004462	XM_001649173.2	8.5e-06	0.000722387	-0.51	0.12	7.91	0.09	CSF	Not Significant	microtubule-associated protein futsch isoform X3
AAEL015116	XM_001650588.2	1.77e-06	0.000216056	-0.51	0.11	5.82	0.09	CSF	Not Significant	phenolox
AAEL019517	XM_021851618.1	4.44e-10	2.39e-07	-0.51	0.08	7.28	0.09	CSF	Not Significant	titin
AAEL020340	XM_021837662.1	0.000226754	0.00897726	-0.51	0.14	6.35	0.08	CSF	Not Significant	uncharacterised membrane protein DDB_G0293934 isoform X1
AAEL019856	XM_021849157.1	5.24e-05	0.00284072	-0.51	0.13	6.97	0.1	CSF	Not Significant	uncharacterised protein
AAEL001399	XM_021840772.1	7.33e-11	5.14e-08	-0.51	0.08	6.74	0.08	CSF	Not Significant	WD repeat and HMG-box DNA-binding protein 1
AAEL021452	XM_021841865.1	2.64e-10	1.49e-07	-0.5	0.08	6.95	0.08	CSF	Not Significant	chromatin modification-related protein eaf-1
AAEL007397	XM_021848454.1	0.00150739	0.0374451	-0.5	0.16	6.51	0.11	CSF	Not Significant	ecdysone-inducible protein E75 isoform X1	E75
AAEL027832	XM_021846718.1	2.06e-06	0.000243428	-0.5	0.11	5.84	0.08	CSF	Not Significant	nucleolin 2-like
AAEL001710	XM_021847884.1	5.6e-10	2.93e-07	-0.5	0.08	7.06	0.08	CSF	Not Significant	protein Shroom
AAEL019668	XM_021841142.1	8.84e-06	0.000743009	-0.5	0.11	6.56	0.09	CSF	Not Significant	ribosomal protein S6 kinase alpha-5
AAEL018039	XM_021850450.1	8.38e-11	5.54e-08	-0.5	0.08	7.44	0.08	CSF	Not Significant	serine/threonine-protein kinase minibrain isoform X1
AAEL008536	XM_001659292.2	0.000806137	0.0235696	-0.5	0.15	5.14	0.08	CSF	Not Significant	transcription factor grauzone
AAEL019801	XM_021850808.1	5.89e-15	1.7e-11	-0.5	0.06	8.45	0.08	CSF	Not Significant	uncharacterised protein
AAEL000343	XM_021842212.1	1.54e-07	3.15e-05	-0.5	0.09	7.35	0.08	CSF	Not Significant	uncharacterised protein
AAEL021520	XM_021857454.1	0.000253333	0.00974846	-0.49	0.13	6.14	0.09	CSF	Not Significant	diacylglycerol kinase theta isoform X4
AAEL003893	XM_001664220.2	1.69e-05	0.00118357	-0.49	0.11	6.81	0.09	CSF	Not Significant	DNA repair protein complementing XP-C cells homolog
AAEL003162	XM_021844817.1	0.00110874	0.0301314	-0.49	0.15	6.61	0.08	CSF	Not Significant	protein cappuccino isoform X2
AAEL009093	XM_021851101.1	0.000304582	0.0113067	-0.49	0.14	6.84	0.09	CSF	Not Significant	protein crumbs isoform X1
AAEL028037	XM_021846825.1	1.46e-05	0.00107798	-0.49	0.11	6.54	0.07	CSF	Not Significant	trafficking kinesin-binding protein milt isoform X4
AAEL021625	XM_021838483.1	0.000249307	0.00960955	-0.49	0.13	7.06	0.08	CSF	Not Significant	uncharacterised protein
AAEL019833	XM_021846658.1	2.68e-05	0.00167537	-0.49	0.12	7.27	0.08	CSF	Not Significant	zinc finger protein 585A isoform X34
AAEL026069	XM_021842568.1	6.37e-05	0.00330422	-0.48	0.12	7.3	0.07	CSF	Not Significant	acetyl-CoA carboxylase isoform X3
AAEL011978	XM_021838072.1	0.000325196	0.0119758	-0.48	0.13	5.71	0.08	CSF	Not Significant	alpha-mannos
AAEL003387	XM_021848856.1	1.66e-05	0.00117679	-0.48	0.11	6.23	0.08	CSF	Not Significant	b(0,+)-type amino ac
AAEL013258	XM_021847104.1	0.000280464	0.0106159	-0.48	0.13	6.12	0.09	CSF	Not Significant	dendritic arbor reduction protein 1 isoform X2
AAEL010451	XM_001660796.2	0.0016615	0.0400929	-0.48	0.15	5.09	0.09	CSF	Not Significant	girdin
AAEL019424	XM_021838931.1	1.47e-05	0.00107933	-0.48	0.11	6.71	0.08	CSF	Not Significant	protein lap4 isoform X11
AAEL007312	XM_001658229.2	9.12e-05	0.00425953	-0.48	0.12	6.52	0.09	CSF	Not Significant	uncharacterised protein
AAEL027384	XM_021840091.1	1.1e-13	2.31e-10	-0.48	0.06	8.32	0.07	CSF	Not Significant	uncharacterised protein
AAEL002800	XM_001662403.2	0.00143353	0.0359649	-0.47	0.15	5.71	0.09	CSF	Not Significant	DNA polymerase epsilon catalytic subunit A
AAEL001557	XM_021840254.1	0.000143831	0.00619437	-0.47	0.12	6.52	0.08	CSF	Not Significant	mucolipin-3 isoform X1
AAEL021548	XM_021857642.1	8.23e-13	1.27e-09	-0.47	0.07	7.8	0.07	CSF	Not Significant	nuclear pore complex protein Nup205
AAEL001960	XM_001660676.2	0.000165099	0.00699311	-0.47	0.13	5.47	0.08	CSF	Not Significant	probable cytochrome P450 12a4, mitochondrial isoform X1
AAEL014622	XM_021847264.1	0.000679463	0.0209519	-0.47	0.14	7.35	0.09	CSF	Not Significant	rho GTPase-activating protein gacF isoform X1
AAEL000343	XM_021842211.1	4.21e-07	7.06e-05	-0.47	0.09	6.7	0.07	CSF	Not Significant	uncharacterised protein
AAEL019652	XM_021846215.1	0.000973243	0.0272741	-0.47	0.14	6.09	0.08	CSF	Not Significant	uncharacterised protein
AAEL019441	XM_021849431.1	6.03e-08	1.51e-05	-0.46	0.09	6.8	0.07	CSF	Not Significant	actin-binding Rho-activating protein isoform X1
AAEL011750	XM_021850482.1	0.000792779	0.0233562	-0.46	0.14	5.85	0.07	CSF	Not Significant	actin-related protein 2 isoform X1
AAEL007853	XM_001658657.2	1.67e-05	0.00117734	-0.46	0.11	6.17	0.08	CSF	Not Significant	la-related protein 7
AAEL009189	XM_021841630.1	0.000943772	0.0266906	-0.46	0.14	7.01	0.09	CSF	Not Significant	protein encore isoform X2
AAEL021255	XM_021844271.1	0.00145502	0.0363003	-0.46	0.15	5.81	0.09	CSF	Not Significant	sex determination protein fruitless isoform X3
AAEL018248	XM_021855159.1	3.11e-06	0.000340781	-0.46	0.1	6.32	0.07	CSF	Not Significant	uncharacterised protein
AAEL025393	XM_021837917.1	4.39e-11	3.76e-08	-0.46	0.07	7.48	0.07	CSF	Not Significant	vacuolar protein sorting-associated protein 13B
AAEL017054	XM_021853311.1	9.41e-06	0.000774862	-0.46	0.1	7.34	0.07	CSF	Not Significant	zinc finger CCCH domain-containing protein 13 isoform X1
AAEL002771	XM_021854108.1	0.000301603	0.0112186	-0.45	0.13	6.53	0.07	CSF	Not Significant	centrosome-associated zinc finger protein CP190 isoform X1
AAEL017012	XM_021845617.1	2.85e-05	0.00175772	-0.45	0.11	8.21	0.08	CSF	Not Significant	fibrous sheath CABYR-binding protein isoform X2
AAEL019756	XM_021849591.1	1.38e-05	0.00104163	-0.45	0.1	6.53	0.07	CSF	Not Significant	frizzled
AAEL024562	XM_021841071.1	5.69e-10	2.93e-07	-0.45	0.07	7.44	0.07	CSF	Not Significant	protein yellow isoform X2
AAEL020302	XM_021855919.1	0.000264885	0.0101256	-0.45	0.12	5.44	0.07	CSF	Not Significant	uncharacterised protein
AAEL018288	XM_021853546.1	9.29e-07	0.000132687	-0.44	0.09	8.11	0.07	CSF	Not Significant	dystonin isoform X43
AAEL008027	XM_021849309.1	9.13e-08	2.03e-05	-0.44	0.08	7.24	0.07	CSF	Not Significant	histone-lysine N-methyltransferase Suv4-20-like
AAEL018709	XM_001659933.2	1.21e-09	5.39e-07	-0.44	0.07	7.45	0.06	CSF	Not Significant	microcephalin
AAEL007234	XM_021847499.1	2.68e-08	7.56e-06	-0.44	0.08	8.52	0.06	CSF	Not Significant	nipped-B protein
NA	XM_021856646.1	5.75e-05	0.00302302	-0.44	0.11	7.43	0.07	CSF	Not Significant	proline-rich protein 36	NA
AAEL026846	XM_021839857.1	6.82e-06	0.000616262	-0.44	0.1	6.91	0.07	CSF	Not Significant	transcription initiation factor TFI
AAEL008829	XM_001659527.2	1.08e-11	1.04e-08	-0.44	0.06	8.91	0.06	CSF	Not Significant	uncharacterised protein
AAEL005277	XM_021841161.1	6.85e-06	0.00061672	-0.44	0.1	6.42	0.07	CSF	Not Significant	zinc finger protein on ecdysone puffs isoform X2
AAEL010568	XM_021848038.1	6.72e-09	2.55e-06	-0.43	0.07	7.09	0.06	CSF	Not Significant	chromosome-associated kinesin KIF4A
AAEL004634	XM_001649459.2	6.25e-08	1.54e-05	-0.43	0.08	7.22	0.06	CSF	Not Significant	condensin complex subunit 1 isoform X1
AAEL020992	XM_021850244.1	0.00224699	0.0494094	-0.43	0.14	7.94	0.08	CSF	Not Significant	E3 ubiquitin-protein ligase hyd isoform X6
AAEL011106	XM_021844402.1	1.69e-08	5.14e-06	-0.43	0.08	7.81	0.06	CSF	Not Significant	histone acetyltransferase KAT6B isoform X3
AAEL022660	XM_021852575.1	3.72e-06	0.000391235	-0.43	0.09	6.39	0.06	CSF	Not Significant	importin-11-like
AAEL007803	XM_001652860.2	5.98e-07	9.25e-05	-0.43	0.09	6.51	0.06	CSF	Not Significant	lamin-B receptor
NA	XR_002500852.1	5.35e-05	0.00286619	-0.43	0.11	5.86	0.06	CSF	Not Significant	lncRNA	NA
AAEL019583	XM_001660610.2	8.33e-10	3.96e-07	-0.43	0.07	7.61	0.06	CSF	Not Significant	protein bicaudal C
AAEL019793	XM_021847700.1	1.29e-08	4.34e-06	-0.43	0.08	8.73	0.06	CSF	Not Significant	uncharacterised protein
AAEL027755	XM_021853707.1	4.98e-08	1.32e-05	-0.43	0.08	7.62	0.06	CSF	Not Significant	uncharacterised protein
AAEL006655	XM_021855549.1	3.98e-05	0.0022729	-0.43	0.1	7.06	0.07	CSF	Not Significant	uncharacterised protein
AAEL001257	XM_001652823.2	1.25e-06	0.000165631	-0.42	0.09	6.45	0.06	CSF	Not Significant	facilitated trehalose transporter Tret1
AAEL019900	XM_021841573.1	2.03e-07	4e-05	-0.42	0.08	7.22	0.06	CSF	Not Significant	nuclear mitotic apparatus protein 1 isoform X1
AAEL001244	XM_021840969.1	5.28e-08	1.37e-05	-0.42	0.08	7.36	0.06	CSF	Not Significant	pleckstrin homology domain-containing family G member 3
AAEL018255	XM_001663243.2	5.33e-05	0.00286619	-0.42	0.1	6.56	0.07	CSF	Not Significant	serine/arginine repetitive matrix protein 2
AAEL011645	XM_001661769.2	1.24e-05	0.000971493	-0.42	0.1	6.06	0.06	CSF	Not Significant	uncharacterised protein
AAEL018322	XM_021849498.1	6.85e-08	1.64e-05	-0.42	0.08	6.75	0.06	CSF	Not Significant	uncharacterised protein
AAEL001526	XM_021855772.1	0.000545031	0.0178036	-0.42	0.12	6.68	0.06	CSF	Not Significant	zinc finger protein 665 isoform X1
AAEL009061	XM_021845054.1	1.29e-05	0.00100149	-0.42	0.1	7.43	0.06	CSF	Not Significant	zinc finger protein swm
AAEL018187	XM_001654047.2	3.08e-05	0.0018584	-0.41	0.1	7.19	0.06	CSF	Not Significant	forkhead box protein N2 isoform X2
AAEL028220	XM_021848431.1	8.45e-10	3.96e-07	-0.41	0.07	7.79	0.05	CSF	Not Significant	mediator of RNA polymerase II transcription subunit 1
AAEL001666	XM_001653694.2	3.3e-05	0.00197392	-0.41	0.1	8.99	0.06	CSF	Not Significant	meiosis regulator and mRNA stability factor 1
AAEL007882	XM_001652909.2	0.000148516	0.0063606	-0.41	0.11	6.98	0.07	CSF	Not Significant	nucleolar transcription factor 1-B isoform X1
AAEL019932	XM_021853799.1	2.95e-05	0.00180475	-0.41	0.1	7.92	0.06	CSF	Not Significant	protein groucho isoform X1
AAEL022282	XM_021838005.1	0.000285303	0.0107114	-0.41	0.11	6.74	0.06	CSF	Not Significant	RNA-binding protein cabeza-like isoform X1
AAEL021836	XM_021853678.1	1.82e-05	0.00125206	-0.41	0.1	7.35	0.06	CSF	Not Significant	telomere-associated protein RIF1 isoform X2
NA	XR_002501457.1	8.57e-10	3.96e-07	-0.41	0.07	7.73	0.05	CSF	Not Significant	uncharacterised protein	NA
AAEL002925	XM_001656134.2	0.00110716	0.0301314	-0.41	0.13	5.79	0.06	CSF	Not Significant	uncharacterised protein
AAEL025664	XM_021852712.1	3.2e-07	5.74e-05	-0.41	0.08	7.3	0.06	CSF	Not Significant	uncharacterised protein
AAEL006800	XM_021850265.1	4.62e-07	7.52e-05	-0.41	0.08	6.72	0.06	CSF	Not Significant	uncharacterised protein
AAEL007939	XM_001658678.2	1.75e-05	0.00121719	-0.4	0.09	6.19	0.05	CSF	Not Significant	cell division control protein 45 homolog
AAEL019814	XM_021850622.1	1.39e-05	0.00104163	-0.4	0.09	7.11	0.05	CSF	Not Significant	centrosomin isoform X3
AAEL012725	XM_021855226.1	1.02e-08	3.53e-06	-0.4	0.07	7.42	0.05	CSF	Not Significant	chromatin assembly factor 1 subunit A-A
AAEL012421	XM_001662506.3	2.79e-05	0.00173563	-0.4	0.1	7.5	0.06	CSF	Not Significant	DE-cadherin
AAEL009881	XM_001654035.2	0.000709117	0.021522	-0.4	0.12	6.22	0.07	CSF	Not Significant	dynein heavy chain 5, axonemal
AAEL009507	XM_021849016.1	0.00110461	0.0301255	-0.4	0.12	6.84	0.06	CSF	Not Significant	glucose-6-phosphate 1-dehydrogenase isoform X1
AAEL021491	XM_021839256.1	8.68e-05	0.00412222	-0.4	0.1	7.21	0.06	CSF	Not Significant	histone deacetylase 6 isoform X1
AAEL009806	XM_021853594.1	1.5e-08	4.82e-06	-0.4	0.07	7.3	0.05	CSF	Not Significant	low-density lipoprotein receptor-related protein 6
AAEL008306	XM_021843023.1	0.000108212	0.00489748	-0.4	0.1	7.31	0.05	CSF	Not Significant	mitogen-activated protein kinase kinase kinase 15 isoform X2
AAEL011359	XM_021839021.1	0.000375136	0.0133583	-0.4	0.11	6.86	0.06	CSF	Not Significant	nuclear factor of activated T-cells 5 isoform X3
AAEL025729	XM_021842420.1	3.53e-07	6.13e-05	-0.4	0.08	7.77	0.06	CSF	Not Significant	protein phosphatase Slingshot isoform X1
AAEL020073	XM_021843501.1	1.88e-08	5.63e-06	-0.4	0.07	9.62	0.05	CSF	Not Significant	protein Smaug isoform X1
AAEL001357	XM_001653009.2	9.64e-09	3.53e-06	-0.4	0.07	7.33	0.05	CSF	Not Significant	serine/arginine repetitive matrix protein 2
AAEL000217	XM_001658843.2	3.66e-08	9.84e-06	-0.4	0.07	7.62	0.05	CSF	Not Significant	serine/threonine-protein kinase Tao isoform X2
AAEL012062	XM_021837806.1	9.49e-05	0.00438771	-0.4	0.1	8.46	0.06	CSF	Not Significant	sodium/potassium-transporting ATPase subunit alpha isoform X8
AAEL021138	XM_021838630.1	4.15e-05	0.00233865	-0.4	0.1	6.07	0.05	CSF	Not Significant	synaptosis protein syg-2
AAEL011664	XM_021849391.1	0.001836	0.042589	-0.4	0.13	6.31	0.05	CSF	Not Significant	transcription factor btd isoform X2
AAEL019916	XM_021844903.1	1.58e-08	5.01e-06	-0.4	0.07	7.26	0.05	CSF	Not Significant	uncharacterised protein
AAEL000288	XM_001654747.2	9.38e-05	0.00435576	-0.4	0.1	6.59	0.06	CSF	Not Significant	uncharacterised protein
AAEL007805	XM_021854317.1	2.38e-05	0.00152293	-0.39	0.09	7.35	0.05	CSF	Not Significant	ataxin-2 homolog isoform X2
AAEL018342	XM_021853248.1	0.000242004	0.00939064	-0.39	0.11	7.54	0.06	CSF	Not Significant	catenin delta-2
AAEL000726	XM_001650619.2	2.35e-06	0.000271374	-0.39	0.08	6.6	0.05	CSF	Not Significant	fibrinogen-like protein A
AAEL019790	XM_021855592.1	5.86e-05	0.00307214	-0.39	0.1	6.05	0.05	CSF	Not Significant	frizzled
AAEL009789	XM_001660293.2	1.67e-08	5.14e-06	-0.39	0.07	7.47	0.05	CSF	Not Significant	inner centromere protein
AAEL007092	XM_001658072.2	0.000169593	0.00714422	-0.39	0.1	6.81	0.06	CSF	Not Significant	putative phospholipase B-like lamina ancestor
NA	XR_002499604.1	0.00104184	0.0287182	-0.39	0.12	5.78	0.06	CSF	Not Significant	RNA-binding protein 1, transcript variant X1	NA
AAEL022282	XM_021838006.1	3.71e-06	0.000391235	-0.39	0.08	7.27	0.05	CSF	Not Significant	RNA-binding protein cabeza-like isoform X2
AAEL002565	XM_021857737.1	0.00194977	0.0447788	-0.39	0.13	8.59	0.06	CSF	Not Significant	twitchin isoform X5
AAEL024136	XM_021849434.1	1.66e-06	0.000205464	-0.39	0.08	6.56	0.05	CSF	Not Significant	uncharacterised protein
AAEL025130	XM_021839087.1	1.04e-05	0.000837649	-0.39	0.09	7.86	0.06	CSF	Not Significant	uncharacterised protein
AAEL011287	XM_001661519.2	1.02e-08	3.53e-06	-0.39	0.07	7.53	0.05	CSF	Not Significant	uncharacterised protein
AAEL002771	XM_021854110.1	6.93e-05	0.00350709	-0.38	0.1	6.56	0.05	CSF	Not Significant	centrosome-associated zinc finger protein CP190 isoform X2
AAEL002771	XM_021854111.1	6.93e-05	0.00350709	-0.38	0.1	6.56	0.05	CSF	Not Significant	centrosome-associated zinc finger protein CP190 isoform X3
AAEL000403	XM_001656022.2	0.000952844	0.0269065	-0.38	0.12	5.92	0.06	CSF	Not Significant	dynein assembly factor 5, axonemal
AAEL020592	XM_021850029.1	1.75e-05	0.00121719	-0.38	0.09	8.15	0.05	CSF	Not Significant	E3 SUMO-protein ligase RanBP2 isoform X2
AAEL020236	XM_021839109.1	1.1e-07	2.35e-05	-0.38	0.07	8.09	0.05	CSF	Not Significant	E3 ubiquitin-protein ligase UBR3
AAEL017071	XM_011495241.2	0.000383093	0.0135678	-0.38	0.11	5.79	0.06	CSF	Not Significant	esterase B1
AAEL000822	XM_001651235.2	1.99e-05	0.00134251	-0.38	0.09	6.32	0.05	CSF	Not Significant	kinesin-like protein Klp68D
AAEL010576	XM_001654616.2	0.000577245	0.0185159	-0.38	0.11	6.38	0.06	CSF	Not Significant	modifier of mdg4 isoform X17
AAEL007827	XM_021845088.1	3.18e-07	5.74e-05	-0.38	0.07	7.03	0.04	CSF	Not Significant	MPN domain-containing protein CG4751
AAEL026229	XM_021839501.1	3.49e-07	6.13e-05	-0.38	0.07	6.98	0.05	CSF	Not Significant	neogenin
AAEL013905	XM_001664064.2	7.89e-06	0.000683161	-0.38	0.09	7.37	0.05	CSF	Not Significant	phosphorylated CTD-interacting factor 1
AAEL019681	XM_021841584.1	0.000783968	0.0231852	-0.38	0.11	6.59	0.06	CSF	Not Significant	probable beta-hexosamin
AAEL006447	XM_021847835.1	4.9e-07	7.82e-05	-0.38	0.08	7.53	0.05	CSF	Not Significant	ras-interacting protein RIP3
AAEL019841	XM_021853082.1	4.89e-07	7.82e-05	-0.38	0.08	7.09	0.05	CSF	Not Significant	RNA-binding protein Musashi homolog Rbp6 isoform X1
NA	XR_002499167.1	7.08e-06	0.000625152	-0.38	0.08	6.88	0.05	CSF	Not Significant	stromal interaction molecule homolog, transcript variant X16	NA
AAEL008777	XM_001659438.2	0.000706092	0.0214835	-0.38	0.11	7.12	0.05	CSF	Not Significant	tyrosine-protein kinase Abl isoform X3
AAEL024796	XM_021841093.1	8.79e-05	0.00415745	-0.38	0.1	6.8	0.06	CSF	Not Significant	uncharacterised protein
AAEL021196	XM_021841707.1	1.42e-07	2.96e-05	-0.38	0.07	7.25	0.04	CSF	Not Significant	uncharacterised protein
AAEL012057	XM_021847509.1	9.89e-05	0.00454775	-0.38	0.1	8.12	0.05	CSF	Not Significant	uncharacterised protein
AAEL026039	XM_021839497.1	6.92e-07	0.000102568	-0.37	0.07	7	0.05	CSF	Not Significant	anillin-like
AAEL007542	XM_001658385.2	7.91e-08	1.83e-05	-0.37	0.07	7.51	0.04	CSF	Not Significant	cysteine sulfinic acid decarboxylase
AAEL024736	XM_021849074.1	3.21e-07	5.74e-05	-0.37	0.07	7.14	0.05	CSF	Not Significant	DNA-dependent protein kinase catalytic subunit
AAEL010488	XM_021847981.1	0.000881898	0.0252868	-0.37	0.11	6.62	0.05	CSF	Not Significant	ets DNA-binding protein pokkuri
AAEL023096	XM_021853789.1	0.000585967	0.0187178	-0.37	0.11	6.53	0.05	CSF	Not Significant	Fanconi anemia group D2 protein homolog
AAEL024670	XM_021854564.1	5.99e-08	1.51e-05	-0.37	0.07	7.48	0.04	CSF	Not Significant	histone-lysine N-methyltransferase SETD1
AAEL028211	XM_021837401.1	5.29e-08	1.37e-05	-0.37	0.07	8.38	0.05	CSF	Not Significant	kelch-like ECH-associated protein 1
AAEL009227	XM_001659794.2	1.43e-05	0.00106298	-0.37	0.08	6.98	0.05	CSF	Not Significant	kinesin-like protein KIF18A isoform X1
AAEL019827	XM_021845514.1	9.06e-06	0.0007512	-0.37	0.08	6.65	0.05	CSF	Not Significant	kinesin-like protein KIF21B isoform X3
AAEL019531	XM_021853188.1	1.9e-06	0.000228043	-0.37	0.08	7.07	0.05	CSF	Not Significant	phospholip
AAEL008662	XM_021853411.1	6.56e-05	0.00337184	-0.37	0.09	6.73	0.05	CSF	Not Significant	protein AF-10 isoform X7
AAEL012751	XM_021841251.1	0.00079843	0.023383	-0.37	0.11	6.93	0.06	CSF	Not Significant	protein phosphatase 1 regulatory subunit 12A isoform X9
AAEL013487	XM_021840262.1	0.000399142	0.0140502	-0.37	0.1	7.61	0.05	CSF	Not Significant	rho guanine nucleot
AAEL004790	XM_001649776.2	4.42e-05	0.00245008	-0.37	0.09	6.9	0.05	CSF	Not Significant	ubiquitin-protein ligase E3B
AAEL003865	XM_021850032.1	0.00130601	0.0339372	-0.37	0.12	6.41	0.06	CSF	Not Significant	uncharacterised protein
AAEL003361	XM_001656686.2	3.67e-07	6.28e-05	-0.37	0.07	7.12	0.05	CSF	Not Significant	uncharacterised protein
AAEL005281	XM_001650569.2	2.39e-05	0.00152514	-0.37	0.09	6.53	0.05	CSF	Not Significant	uncharacterised protein
AAEL015543	XM_021855384.1	0.000634574	0.0198859	-0.37	0.11	7.75	0.06	CSF	Not Significant	uncharacterised protein
AAEL019560	XM_021857295.1	6.34e-08	1.54e-05	-0.37	0.07	8.16	0.05	CSF	Not Significant	uncharacterised protein
AAEL022637	XM_021855744.1	0.00171375	0.040944	-0.37	0.12	7.08	0.06	CSF	Not Significant	uncharacterised protein
AAEL001992	XM_021847531.1	0.00176201	0.0415834	-0.37	0.12	7.34	0.05	CSF	Not Significant	uncharacterised protein
AAEL021400	XM_021840350.1	4.27e-07	7.1e-05	-0.37	0.07	7.08	0.04	CSF	Not Significant	WD repeat-containing protein 48 homolog
AAEL018201	XM_021848749.1	0.00128526	0.033511	-0.37	0.12	6.25	0.05	CSF	Not Significant	zinc finger protein 420 isoform X2
AAEL020957	XM_021841903.1	5.15e-06	0.000506725	-0.36	0.08	6.77	0.04	CSF	Not Significant	ATP-dependent DNA helicase Q4
AAEL007151	XM_021854799.1	1.49e-06	0.00019043	-0.36	0.07	7.67	0.04	CSF	Not Significant	cytospin-A isoform X7
AAEL009666	XM_021851535.1	4.34e-06	0.000447681	-0.36	0.08	7.99	0.05	CSF	Not Significant	histone-lysine N-methyltransferase ash1 isoform X2
AAEL001099	XM_001657934.2	2.6e-05	0.00163396	-0.36	0.09	7.44	0.05	CSF	Not Significant	integrator complex subunit 6
AAEL011505	XM_021841337.1	2.07e-07	4.06e-05	-0.36	0.07	7.52	0.04	CSF	Not Significant	nuclear pore membrane glycoprotein 210
AAEL004981	XM_021845180.1	0.00197798	0.045247	-0.36	0.12	6.82	0.05	CSF	Not Significant	probable phospholip
AAEL020344	XM_021854021.1	1.11e-06	0.000150594	-0.36	0.07	7.14	0.04	CSF	Not Significant	protein AF-9
AAEL007857	XM_001658647.2	5.48e-06	0.000526926	-0.36	0.08	7.02	0.05	CSF	Not Significant	serine/arginine repetitive matrix protein 2
AAEL003896	XM_001664225.2	4.68e-06	0.000472763	-0.36	0.08	7.75	0.05	CSF	Not Significant	SNF-related serine/threonine-protein kinase
AAEL001972	XM_001660749.2	0.000549701	0.0178469	-0.36	0.1	5.91	0.04	CSF	Not Significant	transcription initiation factor TFI
AAEL021953	XM_001660029.2	1.54e-05	0.00112313	-0.36	0.08	6.54	0.04	CSF	Not Significant	uncharacterised protein
AAEL010932	XM_021848639.1	0.00182123	0.0424498	-0.36	0.12	6.1	0.04	CSF	Not Significant	uncharacterised protein
AAEL020800	XM_021844594.1	0.000402521	0.014118	-0.36	0.1	8.33	0.05	CSF	Not Significant	uncharacterised protein
AAEL002169	XM_021837375.1	2.48e-08	7.27e-06	-0.36	0.06	8.67	0.04	CSF	Not Significant	uncharacterised protein
AAEL000824	XM_021852976.1	0.000853719	0.0245877	-0.36	0.11	7.07	0.05	CSF	Not Significant	uncharacterised protein DDB_G0283697 isoform X2
AAEL020446	XM_021846149.1	5.61e-07	8.83e-05	-0.36	0.07	7.59	0.04	CSF	Not Significant	VWFA and cache domain-containing protein CG16868
AAEL018235	XM_021845164.1	2.58e-06	0.00029557	-0.35	0.07	7.9	0.04	CSF	Not Significant	alpha-protein kinase 1
AAEL010276	XM_001660666.2	0.000390148	0.0137755	-0.35	0.1	6.76	0.05	CSF	Not Significant	aminomethyltransferase, mitochondrial
AAEL019747	XM_021846938.1	2.35e-05	0.00151685	-0.35	0.08	6.6	0.04	CSF	Not Significant	arginine/serine-rich protein PNISR
AAEL026589	XM_021857474.1	7.78e-05	0.00382687	-0.35	0.09	6.69	0.04	CSF	Not Significant	BTB/POZ domain-containing protein 7
AAEL007963	XM_021846305.1	6.86e-07	0.000102419	-0.35	0.07	7.76	0.04	CSF	Not Significant	collagen alpha-1(IV) chain
AAEL019854	XM_021845081.1	4.86e-06	0.000488481	-0.35	0.08	7.86	0.04	CSF	Not Significant	E3 ubiquitin-protein ligase MIB2 isoform X1
AAEL002465	XM_021841319.1	1.55e-05	0.00112492	-0.35	0.08	6.68	0.04	CSF	Not Significant	GPI ethanolamine phosphate transferase 3
NA	XR_002499223.1	0.000791778	0.0233562	-0.35	0.1	5.89	0.04	CSF	Not Significant	lncRNA	NA
AAEL019783	XM_021854828.1	1.82e-07	3.63e-05	-0.35	0.07	8.59	0.04	CSF	Not Significant	nucleoprotein TPR isoform X2
AAEL021323	XM_021842157.1	1.13e-07	2.39e-05	-0.35	0.07	8.94	0.04	CSF	Not Significant	nucleosome-remodeling factor subunit NURF301
AAEL005453	XM_021845460.1	6.06e-08	1.51e-05	-0.35	0.06	7.97	0.04	CSF	Not Significant	polycomb protein Sfmbt
AAEL006013	XM_021851204.1	5.24e-06	0.000507037	-0.35	0.08	7.67	0.04	CSF	Not Significant	probable histone-lysine N-methyltransferase CG1716
AAEL017194	XM_021854059.1	8.28e-08	1.88e-05	-0.35	0.07	7.81	0.04	CSF	Not Significant	protein pygopus
AAEL005643	XM_021846871.1	0.000130565	0.00573284	-0.35	0.09	6.94	0.04	CSF	Not Significant	rap guanine nucleotide exchange factor 2
AAEL009157	XM_021845688.1	2.78e-06	0.000310054	-0.35	0.07	7.43	0.04	CSF	Not Significant	rho GTPase-activating protein 190 isoform X1
AAEL010069	XM_021856137.1	0.00084321	0.0244373	-0.35	0.11	7	0.05	CSF	Not Significant	serine/threonine-protein kinase ATR-like
AAEL018699	XM_021841011.1	0.00138816	0.0350863	-0.35	0.11	6.16	0.05	CSF	Not Significant	sorbin and SH3 domain-containing protein 1 isoform X17
AAEL010903	XM_001661089.2	1.95e-06	0.000232299	-0.35	0.07	7.18	0.04	CSF	Not Significant	SWI/SNF-related matrix-associated actin-dependent regulator of chromatin subfamily E member 1
AAEL025976	XM_021838340.1	0.0002606	0.00999486	-0.35	0.1	6.89	0.05	CSF	Not Significant	uncharacterised protein
AAEL011788	XM_021855382.1	0.000130635	0.00573284	-0.35	0.09	6.2	0.04	CSF	Not Significant	uncharacterised protein
AAEL024104	XM_021856232.1	0.00149778	0.0372463	-0.35	0.11	6.41	0.05	CSF	Not Significant	uncharacterised protein
AAEL006790	XM_001652159.2	7.92e-06	0.000683803	-0.35	0.08	6.72	0.04	CSF	Not Significant	uncharacterised protein
AAEL000682	XM_001650222.2	8.94e-08	2.01e-05	-0.35	0.06	8.05	0.04	CSF	Not Significant	uncharacterised protein
AAEL019425	XM_021842043.1	4.29e-06	0.000444558	-0.34	0.07	7.11	0.04	CSF	Not Significant	basic proline-rich protein
AAEL002369	XM_001655108.2	2.07e-05	0.0013773	-0.34	0.08	7.5	0.04	CSF	Not Significant	BRCA2-interacting transcriptional repressor EMSY
AAEL026474	XM_021843435.1	6.23e-07	9.48e-05	-0.34	0.07	7.49	0.04	CSF	Not Significant	citron Rho-interacting kinase
AAEL004290	XM_021839591.1	6.99e-06	0.000622227	-0.34	0.08	6.91	0.04	CSF	Not Significant	histone-lysine N-methyltransferase eggless
AAEL027616	XM_021840393.1	0.000621289	0.0195757	-0.34	0.1	7.04	0.04	CSF	Not Significant	mediator of RNA polymerase II transcription subunit 13 isoform X3
AAEL000670	XM_001649747.2	0.000965808	0.02714	-0.34	0.1	7.14	0.05	CSF	Not Significant	pept
AAEL006038	XM_021851281.1	3.75e-06	0.000392866	-0.34	0.07	8.19	0.04	CSF	Not Significant	PH-interacting protein
AAEL013839	XM_021839046.1	0.000531421	0.0174639	-0.34	0.1	6.19	0.04	CSF	Not Significant	proline-rich receptor-like protein kinase PERK9 isoform X1
AAEL009430	XM_021844746.1	4.55e-06	0.0004657	-0.34	0.08	8.05	0.04	CSF	Not Significant	protein split ends isoform X9
AAEL004702	XM_001649546.2	1.37e-06	0.000178712	-0.34	0.07	7.58	0.04	CSF	Not Significant	serine/arginine repetitive matrix protein 2 isoform X2
AAEL010971	XM_021842737.1	3.53e-07	6.13e-05	-0.34	0.07	7.61	0.04	CSF	Not Significant	titin
AAEL006211	XM_021840797.1	0.000791341	0.0233562	-0.34	0.1	6.81	0.05	CSF	Not Significant	tonsoku-like protein
AAEL019733	XM_021839304.1	0.00133516	0.0343473	-0.34	0.11	7.17	0.04	CSF	Not Significant	uncharacterised protein
AAEL009381	XM_021850214.1	7e-05	0.00352817	-0.34	0.09	8.16	0.04	CSF	Not Significant	uncharacterised protein
AAEL025042	XM_021856163.1	0.00123886	0.0326694	-0.34	0.11	6.22	0.04	CSF	Not Significant	Werner syndrome ATP-dependent helicase
AAEL021291	XM_021854615.1	1.02e-06	0.000140943	-0.34	0.07	7.4	0.04	CSF	Not Significant	zinc finger protein Xfin
AAEL008853	XM_021844578.1	0.00134454	0.0345118	-0.33	0.1	6.13	0.04	CSF	Not Significant	choline/ethanolamine kinase isoform X5
AAEL004396	XM_021837305.1	0.000294494	0.0110385	-0.33	0.09	7.12	0.04	CSF	Not Significant	octopamine receptor	GPROAR4
AAEL007971	XM_021847743.1	0.000410021	0.0143241	-0.33	0.09	6.84	0.04	CSF	Not Significant	P protein isoform X2
AAEL010414	XM_001654486.2	6.51e-06	0.00060027	-0.33	0.07	7.72	0.04	CSF	Not Significant	probable histone-lysine N-methyltransferase Mes-4 isoform X2
AAEL020151	XM_021855038.1	0.00211212	0.047424	-0.33	0.11	7.67	0.05	CSF	Not Significant	protein cramped
AAEL010978	XM_001661169.2	7.45e-07	0.000108347	-0.33	0.07	7.76	0.04	CSF	Not Significant	protein ELYS homolog isoform X1
AAEL018319	XM_021845401.1	1.21e-06	0.000162108	-0.33	0.07	7.64	0.04	CSF	Not Significant	protein rigor mortis
AAEL018225	XM_021852318.1	0.000113425	0.00507383	-0.33	0.09	7.26	0.04	CSF	Not Significant	protein strawberry notch isoform X3
AAEL008707	XM_001659392.2	1.26e-05	0.000979151	-0.33	0.08	6.93	0.03	CSF	Not Significant	protein suppressor of white apricot
AAEL023759	XM_021844176.1	3.24e-06	0.000349807	-0.33	0.07	7.28	0.04	CSF	Not Significant	proteoglycan 4
AAEL014900	XM_021844847.1	0.00110837	0.0301314	-0.33	0.1	6.82	0.04	CSF	Not Significant	serine/threonine-protein kinase ATM isoform X2
AAEL003275	XM_001656603.2	1.59e-07	3.22e-05	-0.33	0.06	8.36	0.04	CSF	Not Significant	titin
AAEL002851	XM_001655975.2	5.72e-06	0.000541768	-0.33	0.07	9.81	0.04	CSF	Not Significant	tubulin beta-1 chain
AAEL008528	XM_021849370.1	2.96e-05	0.00180881	-0.33	0.08	7.74	0.04	CSF	Not Significant	tyrosine-protein phosphatase corkscrew isoform X3
AAEL008305	XM_001659062.2	0.00224613	0.0494094	-0.33	0.11	6.58	0.05	CSF	Not Significant	uncharacterised protein
AAEL008832	XM_021850080.1	0.00169535	0.0406726	-0.33	0.1	7.14	0.04	CSF	Not Significant	uncharacterised protein
AAEL013866	XM_021846264.1	6.24e-05	0.00324443	-0.33	0.08	7.13	0.03	CSF	Not Significant	uncharacterised protein
AAEL006682	XM_021845870.1	0.00149123	0.0371235	-0.33	0.1	6.11	0.04	CSF	Not Significant	uncharacterised protein
AAEL019640	XM_021844861.1	0.000341866	0.0124509	-0.33	0.09	7.15	0.04	CSF	Not Significant	uncharacterised protein
AAEL009265	XM_021845044.1	6.92e-06	0.000620024	-0.33	0.07	7.89	0.03	CSF	Not Significant	uncharacterised protein
AAEL019421	XM_021845929.1	0.000106299	0.00483934	-0.33	0.08	6.51	0.03	CSF	Not Significant	uncharacterised protein
AAEL007328	XM_001652630.2	6.82e-05	0.00347368	-0.33	0.08	7.09	0.04	CSF	Not Significant	uncharacterised protein DDB_G0271670 isoform X1
AAEL020203	XM_021839375.1	1.33e-06	0.000175162	-0.32	0.07	7.94	0.03	CSF	Not Significant	adenomatous polyposis coli protein-like
AAEL009968	XM_021841549.1	6.5e-05	0.00335502	-0.32	0.08	7.02	0.04	CSF	Not Significant	apyrase-like
AAEL012756	XM_001662807.2	6.36e-07	9.61e-05	-0.32	0.06	8.31	0.03	CSF	Not Significant	arginine-glutamic ac
AAEL000999	XM_001657664.2	6.43e-06	0.00059518	-0.32	0.07	7.31	0.03	CSF	Not Significant	DNA replication licensing factor Mcm7
AAEL002253	XM_021840394.1	0.000283969	0.010696	-0.32	0.09	6.36	0.03	CSF	Not Significant	fringe glycosyltransferase
AAEL011142	XM_021839979.1	0.000233031	0.0091545	-0.32	0.09	7.37	0.04	CSF	Not Significant	guanine nucleot
AAEL014084	XM_001647972.2	6.35e-06	0.000592036	-0.32	0.07	7.22	0.04	CSF	Not Significant	kinesin-like protein Klp61F
NA	XR_002499664.1	0.00058998	0.018794	-0.32	0.09	7.62	0.04	CSF	Not Significant	neuroglian, transcript variant X9	NA
AAEL018126	XM_021855413.1	0.000975298	0.0272741	-0.32	0.1	7.73	0.04	CSF	Not Significant	nuclear pore complex protein DDB_G0274915 isoform X2
AAEL002835	XM_021853288.1	0.00224488	0.0494094	-0.32	0.11	7.11	0.04	CSF	Not Significant	ox
NA	XM_021850894.1	8.55e-05	0.00409623	-0.32	0.08	6.59	0.04	CSF	Not Significant	polycomb protein Asx	NA
AAEL019699	XM_021852415.1	0.000564477	0.0182328	-0.32	0.09	6.74	0.03	CSF	Not Significant	proline-rich extensin-like protein EPR1 isoform X1
AAEL019472	XM_021844895.1	0.000797802	0.023383	-0.32	0.1	6.08	0.03	CSF	Not Significant	protein disks lost
AAEL020242	XM_001658187.2	6.82e-05	0.00347368	-0.32	0.08	6.71	0.03	CSF	Not Significant	protein phosphatase 1 regulatory subunit 21
AAEL005943	XM_021837622.1	0.000235459	0.0091984	-0.32	0.09	6.41	0.03	CSF	Not Significant	serine/threonine-protein kinase stk11
AAEL012637	XM_021840826.1	5.11e-06	0.000505437	-0.32	0.07	7.29	0.03	CSF	Not Significant	uncharacterised protein
AAEL012187	XM_021843465.1	0.00138611	0.0350863	-0.32	0.1	6.82	0.03	CSF	Not Significant	uncharacterised protein
AAEL022693	XM_021857594.1	0.00109041	0.0297732	-0.32	0.1	6	0.04	CSF	Not Significant	uncharacterised protein
AAEL004799	XM_001649767.2	0.000935555	0.026548	-0.32	0.1	7.12	0.04	CSF	Not Significant	zinc finger protein rotund isoform X2
AAEL005277	XM_021841160.1	3.22e-06	0.000349606	-0.31	0.07	8	0.03	CSF	Not Significant	ABC transporter F family member 4 isoform X1
AAEL003438	XM_001656766.2	0.000479982	0.0162525	-0.31	0.09	6.37	0.03	CSF	Not Significant	alsin homolog
AAEL002833	XM_001655949.2	1.64e-05	0.00117416	-0.31	0.07	9.79	0.03	CSF	Not Significant	cathepsin L
AAEL011049	XM_001661280.2	2.42e-05	0.00153621	-0.31	0.07	7.09	0.03	CSF	Not Significant	condensin complex subunit 3
AAEL008247	XM_001653093.2	6.38e-06	0.000592251	-0.31	0.07	7.6	0.03	CSF	Not Significant	DNA polymerase alpha catalytic subunit
AAEL011815	XM_001661882.2	0.000171837	0.00721249	-0.31	0.08	7.26	0.04	CSF	Not Significant	poly [ADP-ribose] polymerase
AAEL006830	XM_001658016.2	0.000508774	0.0169301	-0.31	0.09	8.06	0.04	CSF	Not Significant	protein yellow
AAEL010342	XM_001654407.2	0.000152802	0.00650802	-0.31	0.08	6.63	0.03	CSF	Not Significant	rac GTPase-activating protein 1
AAEL019500	XM_021855881.1	0.000718581	0.0216107	-0.31	0.09	7.79	0.04	CSF	Not Significant	uncharacterised protein
AAEL019652	XM_021846213.1	1.82e-06	0.000219834	-0.31	0.07	8.11	0.03	CSF	Not Significant	uncharacterised protein
AAEL021162	XM_021839144.1	0.00210889	0.047424	-0.31	0.1	5.92	0.04	CSF	Not Significant	uncharacterised protein
AAEL002864	XM_001656047.2	0.00121659	0.0321922	-0.31	0.1	6.08	0.04	CSF	Not Significant	uncharacterised protein
AAEL023695	XM_021837835.1	6.72e-06	0.00061205	-0.31	0.07	7.64	0.03	CSF	Not Significant	uncharacterised protein
AAEL019416	XM_021839800.1	1.62e-05	0.00116376	-0.31	0.07	7.3	0.03	CSF	Not Significant	zinc finger MIZ domain-containing protein 2
AAEL001526	XM_021855786.1	2.11e-05	0.00140245	-0.31	0.07	7.64	0.03	CSF	Not Significant	zinc finger protein 665 isoform X7
AAEL005726	XM_021847082.1	0.00112803	0.0304409	-0.3	0.09	7.08	0.03	CSF	Not Significant	active breakpoint cluster region-related protein isoform X2
AAEL008509	XM_001659277.2	0.00160995	0.0393586	-0.3	0.09	6.14	0.03	CSF	Not Significant	alanine--tRNA ligase, mitochondrial	Aats-ala-m
AAEL004978	XM_001650077.2	0.000196196	0.00800251	-0.3	0.08	9.63	0.04	CSF	Not Significant	ATP-dependent RNA helicase vasa
AAEL025525	XM_021854113.1	0.00125967	0.0330674	-0.3	0.09	6.16	0.04	CSF	Not Significant	elongation factor-like GTPase 1
AAEL001612	XM_001659697.2	0.000514415	0.017023	-0.3	0.09	6.53	0.04	CSF	Not Significant	endoribonuclease Dcr-1
AAEL000427	XM_021853247.1	0.00176208	0.0415834	-0.3	0.1	7.68	0.04	CSF	Not Significant	glycerol-3-phosphate acyltransferase 3 isoform X2
AAEL011928	XM_021849671.1	0.000168362	0.00711608	-0.3	0.08	6.68	0.03	CSF	Not Significant	lipase maturation factor 2
AAEL004743	XM_021845305.1	0.00193933	0.0446722	-0.3	0.1	6.87	0.04	CSF	Not Significant	mult
AAEL026210	XM_021854969.1	0.000215013	0.00858828	-0.3	0.08	6.71	0.03	CSF	Not Significant	neuralized-like protein 4
AAEL025635	XM_021848995.1	9.25e-06	0.000763815	-0.3	0.07	7.49	0.03	CSF	Not Significant	PAX-interacting protein 1-like
AAEL008100	XM_001653070.2	0.000750097	0.0223838	-0.3	0.09	6.91	0.04	CSF	Not Significant	pre-mRNA 3'-end-processing factor FIP1
AAEL007189	XM_021845782.1	0.000248646	0.00960007	-0.3	0.08	6.97	0.03	CSF	Not Significant	protein angel homolog 2 isoform X2
AAEL027949	XM_021839806.1	4.22e-06	0.000439759	-0.3	0.06	8.13	0.03	CSF	Not Significant	protein draper isoform X3
AAEL008617	XM_021837346.1	3.48e-05	0.00205023	-0.3	0.07	7.27	0.03	CSF	Not Significant	protein hairless
AAEL020002	XM_021856084.1	0.000577046	0.0185159	-0.3	0.09	7.01	0.03	CSF	Not Significant	protein roadkill isoform X6
AAEL022080	XM_021841905.1	0.000266338	0.0101337	-0.3	0.08	8.12	0.03	CSF	Not Significant	protein wings apart-like
AAEL004397	XM_001648989.2	0.000742057	0.0221725	-0.3	0.09	6.73	0.04	CSF	Not Significant	transient receptor potential cation channel protein painless
AAEL006205	XM_001657531.2	1.84e-06	0.000221429	-0.3	0.06	8.54	0.03	CSF	Not Significant	uncharacterised protein
AAEL021708	XM_021837372.1	6.95e-05	0.00351004	-0.3	0.08	7.25	0.03	CSF	Not Significant	uncharacterised protein
AAEL008832	XM_001659522.2	0.000819643	0.0238739	-0.3	0.09	7.78	0.04	CSF	Not Significant	uncharacterised protein
AAEL026714	XM_021850272.1	0.00023251	0.0091545	-0.3	0.08	6.97	0.03	CSF	Not Significant	uncharacterised protein
AAEL000961	XM_021852861.1	9.53e-06	0.00077907	-0.3	0.07	9.28	0.03	CSF	Not Significant	uncharacterised protein
AAEL004942	XM_001650039.2	0.000883635	0.0252919	-0.29	0.09	7.84	0.03	CSF	Not Significant	ATP-dependent helicase brm isoform X1
AAEL010086	XM_021843707.1	0.0008519	0.0245749	-0.29	0.09	6.35	0.03	CSF	Not Significant	DNA replication licensing factor MCM4
AAEL020075	XM_021838818.1	0.00107785	0.0294674	-0.29	0.09	6.38	0.03	CSF	Not Significant	F-box/LRR-repeat protein 4
AAEL020191	XM_021845834.1	0.00094259	0.0266906	-0.29	0.09	7.47	0.03	CSF	Not Significant	G2/mitotic-specific cyclin-B3 isoform X1
AAEL027494	XM_021843865.1	0.00206457	0.0466739	-0.29	0.1	7.88	0.03	CSF	Not Significant	helicase domino isoform X2
AAEL001416	XM_001659125.2	0.000675703	0.0208638	-0.29	0.08	7.09	0.03	CSF	Not Significant	inner nuclear membrane protein Man1
AAEL022806	XM_021844045.1	5.5e-05	0.00292558	-0.29	0.07	7.27	0.03	CSF	Not Significant	leucine-rich repeat flightless-interacting protein 2 isoform X3
AAEL002455	XM_021843478.1	0.00151752	0.0376159	-0.29	0.09	8.29	0.04	CSF	Not Significant	nuclear pore complex protein Nup153 isoform X3
AAEL026837	XM_021849156.1	0.00194489	0.0447112	-0.29	0.09	6.83	0.04	CSF	Not Significant	organic cation transporter protein
AAEL003032	XM_001662947.2	2.37e-05	0.00152293	-0.29	0.07	7.61	0.03	CSF	Not Significant	PHD finger protein 14
AAEL000922	XM_001651558.2	0.00124174	0.032708	-0.29	0.09	6.28	0.03	CSF	Not Significant	polyribonucleot
AAEL006062	XM_021848863.1	0.000689386	0.0211732	-0.29	0.09	6.76	0.03	CSF	Not Significant	protein neuralized isoform X2
AAEL007657	XM_001658500.2	2.15e-05	0.00141243	-0.29	0.07	9.46	0.03	CSF	Not Significant	putative vitellogenin receptor
AAEL019852	XM_021846323.1	3.06e-05	0.00185151	-0.29	0.07	7.44	0.03	CSF	Not Significant	restin homolog
AAEL021782	XM_021844844.1	0.000396121	0.0139651	-0.29	0.08	6.59	0.03	CSF	Not Significant	rho GTPase-activating protein conundrum
AAEL018118	XM_021854946.1	0.00205159	0.0465803	-0.29	0.09	6.82	0.04	CSF	Not Significant	transcription termination factor 2 isoform X1
AAEL006642	XM_001652094.2	0.000461645	0.0157435	-0.29	0.08	9.48	0.03	CSF	Not Significant	tubulin alpha-1 chain
AAEL000747	XM_021840862.1	0.00159263	0.039059	-0.29	0.09	6.89	0.03	CSF	Not Significant	uncharacterised protein
AAEL009294	XM_021840061.1	2.82e-05	0.00174572	-0.29	0.07	7.72	0.03	CSF	Not Significant	uncharacterised protein
AAEL013724	XM_021857619.1	0.000546619	0.0178302	-0.29	0.08	6.87	0.03	CSF	Not Significant	uncharacterised protein
AAEL011261	XM_001661494.2	0.00046119	0.0157435	-0.29	0.08	6.93	0.03	CSF	Not Significant	yemanuclein isoform X2
AAEL011328	XM_021855295.1	1.78e-05	0.00123142	-0.29	0.07	7.64	0.03	CSF	Not Significant	zinc finger protein Xfin
AAEL008693	XM_021845801.1	0.000452549	0.0155283	-0.29	0.08	6.56	0.03	CSF	Not Significant	zinc transporter 2
AAEL017391	XM_011495105.2	0.00026166	0.0100189	-0.28	0.08	8.79	0.03	CSF	Not Significant	CREB-binding protein
AAEL008806	XM_001659467.2	5.07e-05	0.00277154	-0.28	0.07	7.56	0.03	CSF	Not Significant	KAT8 regulatory NSL complex subunit 3
AAEL018695	XM_021837345.1	1.67e-05	0.00117734	-0.28	0.06	8.09	0.02	CSF	Not Significant	metastasis-associated protein MTA3
AAEL019875	XM_021852333.1	4.72e-05	0.00258525	-0.28	0.07	8.29	0.03	CSF	Not Significant	non-canonical poly(A) RNA polymerase protein Trf4-1 isoform X2
AAEL003955	XM_021850654.1	1.57e-05	0.00114156	-0.28	0.06	8.6	0.02	CSF	Not Significant	PHD and RING finger domain-containing protein 1
AAEL019518	XM_021849710.1	0.000188528	0.0078138	-0.28	0.08	8.64	0.03	CSF	Not Significant	probable ubiquitin carboxyl-terminal hydrolase FAF
AAEL027611	XM_021850914.1	5.1e-05	0.00278372	-0.28	0.07	8.56	0.03	CSF	Not Significant	spectrin beta chain, non-erythrocytic 5
AAEL010502	XM_001654567.2	5.38e-05	0.00287301	-0.28	0.07	7.45	0.03	CSF	Not Significant	transcriptional regulator ATRX
AAEL012168	XM_021843763.1	0.000233939	0.00917003	-0.28	0.08	6.91	0.03	CSF	Not Significant	uncharacterised protein
AAEL019997	XM_021839225.1	0.000629369	0.0197495	-0.28	0.08	6.84	0.03	CSF	Not Significant	uncharacterised protein
AAEL003883	XM_021838472.1	0.000212836	0.00851601	-0.28	0.07	7.72	0.03	CSF	Not Significant	uncharacterised protein
AAEL026343	XM_021837400.1	0.000168617	0.00711608	-0.28	0.08	6.95	0.03	CSF	Not Significant	Werner syndrome ATP-dependent helicase-like
AAEL007480	XM_021857568.1	0.000439313	0.0151593	-0.28	0.08	6.7	0.03	CSF	Not Significant	wolframin
AAEL016973	XM_011494789.2	0.000154692	0.00657638	-0.27	0.07	7.16	0.03	CSF	Not Significant	ABC transporter F family member 4
AAEL020217	XM_001660790.2	0.000714122	0.0215607	-0.27	0.08	6.63	0.03	CSF	Not Significant	dr1-associated corepressor homolog
AAEL004356	XM_001648958.2	8.86e-05	0.00418211	-0.27	0.07	7.52	0.02	CSF	Not Significant	E3 ubiquitin-protein ligase arkadia-B
AAEL005204	XM_001650432.2	0.000920852	0.026195	-0.27	0.08	6.68	0.03	CSF	Not Significant	feline leukemia virus subgroup C receptor-related protein 2
AAEL006012	XM_021848353.1	3.05e-05	0.00185151	-0.27	0.07	8.05	0.03	CSF	Not Significant	fibronectin type-III domain-containing protein 3a isoform X1
AAEL027494	XM_021843866.1	0.00122436	0.0323608	-0.27	0.08	8.78	0.03	CSF	Not Significant	helicase domino isoform X3
AAEL027444	XM_021842237.1	0.000113953	0.00508763	-0.27	0.07	7.93	0.03	CSF	Not Significant	inositol 1,4,5-trisphosphate receptor isoform X4
NA	XR_002498587.1	0.000101476	0.0046472	-0.27	0.07	7.39	0.03	CSF	Not Significant	lncRNA	NA
AAEL007920	XM_021855722.1	0.00012286	0.0054642	-0.27	0.07	7.43	0.02	CSF	Not Significant	MOB kinase activator-like 2 isoform X2
AAEL013896	XM_021854626.1	0.00034918	0.0125591	-0.27	0.08	7.38	0.03	CSF	Not Significant	mothers against decapentaplegic homolog 4 isoform X1
AAEL001876	XM_001654103.2	0.000186114	0.00772756	-0.27	0.07	7.16	0.03	CSF	Not Significant	protein decapentaplegic
AAEL024055	XM_001659659.2	0.000203719	0.00825114	-0.27	0.07	7.2	0.02	CSF	Not Significant	protein IWS1 homolog
AAEL007114	XM_001652497.2	0.000266374	0.0101337	-0.27	0.07	7.11	0.03	CSF	Not Significant	protein pinocchio isoform X2
AAEL026736	XM_021854820.1	8.04e-05	0.00391613	-0.27	0.07	7.43	0.03	CSF	Not Significant	putative mediator of RNA polymerase II transcription subunit 12
AAEL001549	XM_021840142.1	0.000123725	0.00549209	-0.27	0.07	7.92	0.03	CSF	Not Significant	serine/threonine-protein kinase N isoform X7
AAEL005802	XM_001651415.2	0.00116325	0.0312094	-0.27	0.08	7.75	0.03	CSF	Not Significant	structural maintenance of chromosomes protein 1A
AAEL020452	XM_021841032.1	5.98e-05	0.00313064	-0.27	0.07	9.41	0.03	CSF	Not Significant	titin
AAEL005970	XM_001651700.2	3.66e-05	0.00213171	-0.27	0.07	7.79	0.03	CSF	Not Significant	transmembrane protein 131 homolog
AAEL012553	XM_001662644.3	5.66e-05	0.00299349	-0.27	0.07	7.56	0.03	CSF	Not Significant	tyrosine-protein kinase hopscotch	HOP
AAEL020827	XM_021841013.1	0.0012637	0.0331357	-0.27	0.08	6.59	0.02	CSF	Not Significant	tyrosine-protein kinase PR2
AAEL003108	XM_001663119.2	7.94e-05	0.00388823	-0.27	0.07	7.55	0.02	CSF	Not Significant	tyrosine-protein phosphatase non-receptor type 4
AAEL001875	XM_021845149.1	0.00153349	0.0378901	-0.27	0.08	6.61	0.03	CSF	Not Significant	uncharacterised protein
AAEL012930	XM_021846940.1	0.00170053	0.0407547	-0.26	0.08	7.57	0.03	CSF	Not Significant	CCR4-NOT transcription complex subunit 3 isoform X5
AAEL010565	XM_001660878.2	0.00161564	0.0393926	-0.26	0.08	7.05	0.03	CSF	Not Significant	forkhead box protein K2 isoform X1
AAEL002125	XM_021850529.1	0.000266411	0.0101337	-0.26	0.07	8.12	0.02	CSF	Not Significant	homeotic protein female sterile isoform X6
AAEL013275	XM_001663384.2	0.000206429	0.00834631	-0.26	0.07	7.95	0.02	CSF	Not Significant	importin subunit beta isoform X2
AAEL021145	XM_021848178.1	4.27e-05	0.00237979	-0.26	0.06	8.63	0.02	CSF	Not Significant	maternal protein tudor
AAEL014733	XM_001649417.2	0.00019322	0.00790901	-0.26	0.07	7.54	0.02	CSF	Not Significant	nuclear pore complex protein Nup214
AAEL015411	XM_021839068.1	0.00173584	0.0412603	-0.26	0.08	6.76	0.02	CSF	Not Significant	probable glutamine-dependent NAD(+) synthetase isoform X3
AAEL019624	XM_021849537.1	0.000503333	0.0168361	-0.26	0.07	7.06	0.02	CSF	Not Significant	protein winged eye
AAEL004125	XM_021852308.1	0.000733165	0.0219636	-0.26	0.08	7.33	0.03	CSF	Not Significant	SH2B adapter protein 2 isoform X3
AAEL009857	XM_021843015.1	0.0010214	0.0283235	-0.26	0.08	6.92	0.02	CSF	Not Significant	stero
AAEL025171	XM_021846978.1	0.000211023	0.00847278	-0.26	0.07	7.35	0.02	CSF	Not Significant	uncharacterised protein
AAEL018314	XM_021850578.1	0.000700772	0.0213528	-0.26	0.08	7.83	0.02	CSF	Not Significant	uncharacterised protein
AAEL007007	XM_001652454.2	0.000661483	0.0205112	-0.25	0.07	6.95	0.02	CSF	Not Significant	DNA replication licensing factor Mcm2
AAEL018244	XM_001656092.2	8.66e-05	0.00412222	-0.25	0.06	8.85	0.02	CSF	Not Significant	DNA topoisomerase 2
AAEL023279	XM_021845794.1	0.000661623	0.0205112	-0.25	0.07	7.07	0.02	CSF	Not Significant	G-protein-signaling modulator 2
AAEL007252	XM_001652566.2	0.0003518	0.0126337	-0.25	0.07	7.5	0.02	CSF	Not Significant	histone deacetylase complex subunit SAP130
AAEL001032	XM_001657820.2	0.000111247	0.00499573	-0.25	0.07	7.89	0.02	CSF	Not Significant	mucin-19
AAEL012233	XM_021838777.1	0.000336753	0.0123035	-0.25	0.07	9.29	0.02	CSF	Not Significant	myc protein
AAEL006050	XM_001651743.2	0.00061822	0.0195322	-0.25	0.07	7.04	0.02	CSF	Not Significant	nuclear RNA export factor 2
AAEL011780	XM_001661851.2	0.00217929	0.0484154	-0.25	0.08	6.63	0.02	CSF	Not Significant	probable DNA mismatch repair protein Msh6
AAEL026010	XM_021838690.1	0.000893009	0.0254971	-0.25	0.08	6.98	0.02	CSF	Not Significant	rapamycin-insensitive companion of mTOR
AAEL005492	XM_021851024.1	0.000656325	0.0204291	-0.25	0.07	7.63	0.03	CSF	Not Significant	tyrosine-protein phosphatase non-receptor type 9 isoform X2
AAEL022105	XM_021838070.1	0.000135979	0.00588909	-0.25	0.07	7.84	0.02	CSF	Not Significant	ubiquitin carboxyl-terminal hydrolase 34
AAEL028004	XM_021848512.1	0.00065053	0.020276	-0.25	0.07	7.17	0.02	CSF	Not Significant	uncharacterised protein
AAEL013102	XM_021853822.1	0.000600808	0.0190602	-0.25	0.07	8.12	0.02	CSF	Not Significant	uncharacterised protein
AAEL009684	XM_021853269.1	0.00164254	0.0398003	-0.25	0.08	8.28	0.03	CSF	Not Significant	uncharacterised protein
AAEL008730	XM_001653375.2	0.00127969	0.0334033	-0.24	0.07	7.22	0.02	CSF	Not Significant	anillin isoform X1
AAEL008728	XM_001653387.2	0.00185655	0.0429365	-0.24	0.08	6.75	0.02	CSF	Not Significant	ATP-dependent RNA helicase DDX24
AAEL013823	XM_021839211.1	0.00101767	0.028254	-0.24	0.07	7.25	0.02	CSF	Not Significant	calcium/calmodulin-dependent protein kinase type II alpha chain
AAEL000832	XM_021854380.1	0.000623963	0.0196332	-0.24	0.07	7.38	0.02	CSF	Not Significant	cleavage and polyadenylation specificity factor subunit 1
AAEL023187	XM_021846300.1	0.00120567	0.0321239	-0.24	0.07	8.05	0.02	CSF	Not Significant	collagen alpha-1(IV) chain
AAEL000924	XM_001651557.2	0.00166541	0.0400929	-0.24	0.08	6.97	0.02	CSF	Not Significant	eIF-2-alpha kinase GCN2
AAEL012960	XM_001663095.2	0.000202125	0.00820364	-0.24	0.06	8.19	0.02	CSF	Not Significant	importin subunit alpha
AAEL007548	XM_001658387.2	0.000138891	0.00600399	-0.24	0.06	8.15	0.02	CSF	Not Significant	leukocyte receptor cluster member 8 homolog
AAEL026994	XM_021841227.1	0.000284611	0.0107028	-0.24	0.07	7.76	0.02	CSF	Not Significant	PAB-dependent poly(A)-specific ribonuclease subunit PAN3
AAEL000386	XM_001656011.2	0.000241555	0.00938897	-0.24	0.07	7.73	0.02	CSF	Not Significant	phosphat
AAEL008578	XM_021851890.1	0.000545015	0.0178036	-0.24	0.07	8.01	0.02	CSF	Not Significant	polycomb protein suz12 isoform X1
AAEL000984	XM_021839883.1	0.00107241	0.0294208	-0.24	0.07	7.31	0.02	CSF	Not Significant	protein ECT2 isoform X3
AAEL000395	XM_011494873.2	0.00144842	0.0361746	-0.24	0.08	7.08	0.02	CSF	Not Significant	protein ultraspiracle isoform X2	USP
AAEL019595	XM_021850753.1	0.000852209	0.0245749	-0.24	0.07	7.09	0.02	CSF	Not Significant	rho GTPase-activating protein 26
AAEL022467	XM_021837347.1	0.000268416	0.0101932	-0.24	0.07	7.79	0.02	CSF	Not Significant	titin
AAEL008382	XM_021849025.1	0.000565527	0.0182412	-0.24	0.07	7.32	0.02	CSF	Not Significant	tudor domain-containing protein 3
AAEL001540	XM_001653536.2	0.000416937	0.0144899	-0.24	0.07	7.67	0.02	CSF	Not Significant	ubiquitin carboxyl-terminal hydrolase 31
AAEL011541	XM_021855307.1	0.0012262	0.0323725	-0.24	0.07	7.01	0.02	CSF	Not Significant	ubiquitin-protein ligase E3C
AAEL006073	XM_001657354.2	0.000767722	0.0228215	-0.23	0.07	7.39	0.02	CSF	Not Significant	(E3-independent) E2 ubiquitin-conjugating enzyme UBE2O
AAEL005383	XM_001650774.2	0.00182983	0.0424885	-0.23	0.07	7.12	0.02	CSF	Not Significant	adenosine monophosphate-protein transferase FICD homolog
AAEL027465	XM_001661959.2	0.00162174	0.0394384	-0.23	0.07	8.2	0.02	CSF	Not Significant	FACT complex subunit spt16 isoform X2
AAEL000564	XM_021854916.1	0.00182266	0.0424498	-0.23	0.07	7.64	0.02	CSF	Not Significant	myotubularin-related protein 4 isoform X6
AAEL026104	XM_021845146.1	0.000626926	0.0196996	-0.23	0.07	7.9	0.02	CSF	Not Significant	nuclear pore complex protein Nup155
AAEL015199	XM_001650869.2	0.00218903	0.0484921	-0.23	0.08	6.98	0.02	CSF	Not Significant	pre-mRNA-processing factor 19
AAEL020002	XM_021856076.1	0.00179986	0.042131	-0.23	0.07	7.44	0.02	CSF	Not Significant	protein roadkill isoform X5
AAEL012355	XM_021853636.1	0.00215839	0.0482067	-0.23	0.08	6.98	0.02	CSF	Not Significant	putative DNA helicase Ino80
AAEL010781	XM_001654831.2	0.00138351	0.0350863	-0.23	0.07	7.31	0.02	CSF	Not Significant	recombination repair protein 1 isoform X1
AAEL012147	XM_021844435.1	0.000413439	0.0144212	-0.23	0.06	8.04	0.02	CSF	Not Significant	small subunit processome component 20 homolog
AAEL004167	XM_001648559.2	0.00209268	0.047125	-0.23	0.07	7.11	0.02	CSF	Not Significant	splicing factor 1
AAEL006320	XM_021853130.1	0.000347428	0.01255	-0.23	0.07	7.94	0.02	CSF	Not Significant	tyrosine-protein phosphatase 69D
AAEL006910	XM_021854378.1	0.000376672	0.0133814	-0.23	0.07	8	0.02	CSF	Not Significant	ubiquitin conjugation factor E4 B
AAEL002272	XM_001661109.2	0.00131783	0.0341179	-0.23	0.07	7.29	0.02	CSF	Not Significant	YTH domain-containing protein 1
AAEL004869	XM_021838108.1	0.000933699	0.0265278	-0.23	0.07	7.38	0.02	CSF	Not Significant	zinc finger protein 35
AAEL003203	XM_001656495.2	0.00204697	0.0465803	-0.22	0.07	8.3	0.02	CSF	Not Significant	acyl-CoA Delta(11) desaturase isoform X2
AAEL003388	XM_021854272.1	0.00155907	0.0383989	-0.22	0.07	7.56	0.02	CSF	Not Significant	axin isoform X1
AAEL001009	XM_021857447.1	0.000534402	0.0175306	-0.22	0.06	8	0.02	CSF	Not Significant	CD2-associated protein
AAEL009392	XM_001659973.2	0.000994564	0.0276458	-0.22	0.07	7.8	0.02	CSF	Not Significant	exportin-5
AAEL019516	XM_021845839.1	0.00180943	0.0422693	-0.22	0.07	7.68	0.02	CSF	Not Significant	histone demethylase UTY isoform X1
AAEL001411	XM_001659142.2	0.000756127	0.0225347	-0.22	0.06	8.78	0.02	CSF	Not Significant	myosin heavy chain, non-muscle
AAEL006022	XM_021852007.1	0.00138486	0.0350863	-0.22	0.07	7.92	0.02	CSF	Not Significant	myotubularin-related protein 13
AAEL008557	XM_021842914.1	0.00141487	0.0356058	-0.22	0.07	7.36	0.02	CSF	Not Significant	nucleoporin NUP188 homolog
AAEL012751	XM_021841245.1	0.00117336	0.0314078	-0.22	0.07	7.77	0.02	CSF	Not Significant	protein phosphatase 1 regulatory subunit 12A isoform X3
AAEL022608	XM_021854642.1	0.000798746	0.023383	-0.22	0.07	7.76	0.02	CSF	Not Significant	SWI/SNF complex subunit SMARCC2
AAEL028037	XM_021846826.1	0.0020536	0.0465803	-0.22	0.07	7.67	0.02	CSF	Not Significant	trafficking kinesin-binding protein milt isoform X5
AAEL018320	XM_021846961.1	0.00140528	0.0354414	-0.22	0.07	8.1	0.02	CSF	Not Significant	uncharacterised protein
NA	XR_002498577.1	0.00224753	0.0494094	-0.21	0.07	8.16	0.02	CSF	Not Significant	large neutral amino ac	NA
AAEL007011	XM_021852021.1	0.00182658	0.0424556	-0.21	0.07	7.78	0.01	CSF	Not Significant	MICAL-like protein 1
AAEL010248	XM_001654348.2	0.00179236	0.0420404	-0.21	0.07	7.79	0.02	CSF	Not Significant	rRNA 2'-O-methyltransferase fibrillarin
AAEL019555	XM_001657060.2	0.00103156	0.0285028	-0.21	0.06	8.83	0.01	CSF	Not Significant	titin homolog isoform X2
AAEL018344	XM_021850188.1	0.00105425	0.0290042	-0.21	0.07	7.94	0.02	CSF	Not Significant	uncharacterised protein
AAEL020695	XM_021853032.1	0.00129904	0.0338322	-0.21	0.06	8.07	0.02	CSF	Not Significant	zinc finger CCCH domain-containing protein 18
AAEL010256	XM_021853314.1	0.00206142	0.0466482	-0.2	0.07	7.87	0.01	CSF	Not Significant	E3 ubiquitin-protein ligase SMURF2
AAEL025455	XM_021855339.1	0.00200333	0.0457816	-0.2	0.07	7.88	0.01	CSF	Not Significant	transcription-associated protein 1
AAEL012661	XM_001652219.2	0.0013854	0.0350863	0.2	0.06	8.56	0.01	CSF	Not Significant	eukaryotic translation initiation factor 3 subunit G	eIF3-S4-2
AAEL010900	XM_021841901.1	0.00178436	0.0419378	0.2	0.06	8.13	0.02	CSF	Not Significant	importin subunit alpha-6
AAEL002527	XM_001655387.2	0.00170417	0.0407574	0.2	0.06	8.56	0.02	CSF	Not Significant	neutral and basic amino ac
AAEL013068	XM_021844808.1	0.00195355	0.0447906	0.2	0.06	8.44	0.01	CSF	Not Significant	serine/threonine-protein phosphatase PP2A
AAEL001044	XM_001657832.2	0.00175459	0.0415078	0.2	0.07	7.96	0.02	CSF	Not Significant	tyrosine--tRNA ligase, cytoplasmic	Aats-tyr
AAEL006577	XM_001652046.2	0.00140341	0.0354331	0.21	0.07	7.89	0.01	CSF	Not Significant	asparagine--tRNA ligase, cytoplasmic
AAEL014630	XM_001649107.2	0.00135693	0.0347528	0.21	0.07	7.69	0.02	CSF	Not Significant	cytochrome c-type heme lyase
AAEL008768	XM_021843673.1	0.00106579	0.0292738	0.21	0.07	8.1	0.02	CSF	Not Significant	endothelial differentiation-related factor 1 homolog isoform X1
AAEL002334	XM_001661321.2	0.000833097	0.0241745	0.21	0.06	8.88	0.02	CSF	Not Significant	eukaryotic translation initiation factor 3 subunit E	eIF3-S6
AAEL010843	XM_001661030.2	0.00132146	0.0341179	0.21	0.06	8.88	0.01	CSF	Not Significant	eukaryotic translation initiation factor eIF1
AAEL007945	XM_001658709.2	0.000505011	0.0168361	0.22	0.06	8.57	0.02	CSF	Not Significant	eukaryotic translation initiation factor 3 subunit H
AAEL017437	XM_021851011.1	0.000598073	0.0189995	0.22	0.06	8.4	0.02	CSF	Not Significant	nucleolar protein 58 isoform X1
AAEL004986	XM_021845186.1	0.00153069	0.0378613	0.22	0.07	7.49	0.02	CSF	Not Significant	protein SMG5
AAEL001206	XM_001658259.2	0.00096081	0.0270983	0.22	0.07	8.36	0.02	CSF	Not Significant	threonine--tRNA ligase, cytoplasmic isoform X1
AAEL003393	XM_001656687.2	0.00159739	0.0390929	0.23	0.07	9.22	0.02	CSF	Not Significant	ATP synthase subunit beta, mitochondrial
AAEL012094	XM_001655813.2	0.000482781	0.0162525	0.23	0.07	7.9	0.02	CSF	Not Significant	casein kinase II subunit alpha
AAEL011090	XM_001661360.2	0.00112139	0.0303326	0.23	0.07	7.33	0.02	CSF	Not Significant	complement component 1 Q subcomponent-binding protein, mitochondrial
AAEL005165	XM_021848936.1	0.000819533	0.0238739	0.23	0.07	9.55	0.02	CSF	Not Significant	dnaJ homolog subfamily A member 1 isoform X1
AAEL003469	XM_001656778.2	0.00191336	0.044162	0.23	0.08	6.95	0.02	CSF	Not Significant	H/ACA ribonucleoprotein complex subunit 2-like protein
AAEL014702	XM_021841969.1	0.000525846	0.0173484	0.23	0.07	7.98	0.02	CSF	Not Significant	lysine--tRNA ligase isoform X2
AAEL004783	XM_001649675.3	0.000715182	0.0215645	0.23	0.07	9.35	0.02	CSF	Not Significant	ornithine decarboxylase antizyme-like	Oda
AAEL001917	XM_001654279.2	0.00154721	0.0381882	0.23	0.07	7.2	0.02	CSF	Not Significant	ribosome biosis protein BRX1 homolog
AAEL001087	XM_021838238.1	0.002137	0.0478076	0.23	0.07	7.06	0.02	CSF	Not Significant	synaptic vesicle glycoprotein 2B
AAEL009351	XM_001659926.2	0.000550217	0.0178469	0.23	0.07	7.68	0.02	CSF	Not Significant	thioredoxin, mitochondrial
AAEL004284	XM_001648804.2	0.000889526	0.025429	0.24	0.07	7.31	0.02	CSF	Not Significant	ATPase inhibitor, mitochondrial
AAEL003835	XM_001657260.2	0.00156572	0.0385216	0.24	0.08	10.05	0.02	CSF	Not Significant	eukaryotic translation initiation factor 5A
AAEL005766	XM_001651373.2	0.000243809	0.00944482	0.24	0.07	9.06	0.02	CSF	Not Significant	fructose-bisphosphate aldolase isoform X1
AAEL007707	XM_001652782.2	0.000125665	0.00556755	0.24	0.06	8.62	0.02	CSF	Not Significant	malate dehydrogenase, cytoplasmic isoform X1
AAEL006400	XM_001657748.2	0.00118748	0.0317488	0.24	0.07	7.01	0.02	CSF	Not Significant	probable elongator complex protein 3
AAEL006271	XM_021844101.1	0.000173535	0.00727055	0.24	0.07	7.96	0.02	CSF	Not Significant	superox	CUSOD2
AAEL012134	XM_021855138.1	0.00211338	0.047424	0.24	0.08	6.91	0.02	CSF	Not Significant	transcriptional activator protein Pur-beta isoform X2
AAEL008072	XM_021851468.1	0.000696503	0.0213483	0.24	0.07	7.35	0.02	CSF	Not Significant	uncharacterised protein
AAEL007763	XM_001658598.2	0.00227058	0.0498213	0.24	0.08	6.9	0.02	CSF	Not Significant	vacuole membrane protein 1 isoform X2
AAEL009496	XM_001660119.2	0.00137587	0.0350863	0.25	0.08	10.22	0.02	CSF	Not Significant	40S ribosomal protein S7	RpS7
AAEL025807	XM_021852769.1	0.000912296	0.0259836	0.25	0.08	6.95	0.02	CSF	Not Significant	5'-nucleotidase domain-containing protein 1
AAEL004436	XM_001649067.2	0.000882366	0.0252868	0.25	0.07	7.01	0.02	CSF	Not Significant	C-Myc-binding protein
AAEL008490	XM_001659211.2	0.00194312	0.0447112	0.25	0.08	7.04	0.03	CSF	Not Significant	NADH dehydrogenase [ubiquinone] 1 beta subcomplex subunit 7 isoform X1
AAEL004985	XM_001650081.2	0.000466769	0.015875	0.25	0.07	7.34	0.02	CSF	Not Significant	peroxisomal biosis factor 19
AAEL020597	XM_021843238.1	0.000327856	0.0120546	0.25	0.07	7.39	0.02	CSF	Not Significant	peroxisomal targeting signal 1 receptor
AAEL013950	XM_001664093.2	0.000228572	0.0090208	0.25	0.07	7.63	0.02	CSF	Not Significant	probable ATP-dependent RNA helicase DDX47
AAEL019853	XM_021838247.1	0.00161815	0.0393926	0.25	0.08	6.77	0.02	CSF	Not Significant	serine protease persephone
AAEL013536	XM_001663679.2	0.0012153	0.0321922	0.25	0.08	10.11	0.02	CSF	Not Significant	ubiquitin-40S ribosomal protein S27a
AAEL010954	XM_001661157.2	0.00165124	0.039904	0.25	0.08	6.77	0.02	CSF	Not Significant	uncharacterised protein C9orf85 homolog
AAEL005446	XM_021845462.1	0.00222475	0.0490951	0.26	0.09	7.45	0.03	CSF	Not Significant	6-phosphofructo-2-kinase/fructose-2,6-bisphosphatase 1 isoform X1
AAEL001102	XM_001652382.2	7.92e-05	0.00388823	0.26	0.07	7.88	0.02	CSF	Not Significant	adenosine kinase
AAEL003452	XM_001656798.2	0.000462224	0.0157435	0.26	0.07	7.07	0.03	CSF	Not Significant	coenzyme Q-binding protein COQ10, mitochondrial
AAEL029013	XM_001653454.2	0.000481113	0.0162525	0.26	0.08	7.53	0.03	CSF	Not Significant	cytochrome c oxidase subunit 6B1
AAEL007128	XM_001658097.2	0.00201347	0.045968	0.26	0.08	6.5	0.03	CSF	Not Significant	facilitated trehalose transporter Tret1
AAEL010012	XM_001660507.2	0.000636334	0.0199141	0.26	0.08	7.84	0.03	CSF	Not Significant	GTP-binding protein SAR1	sar1
NA	XR_002499794.1	0.000846773	0.0245098	0.26	0.08	6.84	0.02	CSF	Not Significant	lncRNA	NA
AAEL013528	XM_001663668.3	0.00188494	0.0435495	0.26	0.09	6.53	0.03	CSF	Not Significant	peroxiredoxin-2	TPX1
AAEL001164	XM_001658144.2	0.000777725	0.02303	0.26	0.08	7.01	0.03	CSF	Not Significant	probable NADH dehydrogenase [ubiquinone] 1 alpha subcomplex subunit 12
AAEL013338	XM_001663445.2	0.000736968	0.022049	0.26	0.08	7.9	0.03	CSF	Not Significant	protein lethal(2)essential for life
AAEL015061	XM_001650392.2	0.00132182	0.0341179	0.26	0.08	6.58	0.02	CSF	Not Significant	protein SGT1 homolog
AAEL017085	XM_011494791.2	0.00077463	0.0229678	0.26	0.08	6.81	0.02	CSF	Not Significant	pyrimidodiazepine synthase	GSTO1
AAEL000099	XM_001647814.3	0.00185599	0.0429365	0.26	0.08	6.59	0.03	CSF	Not Significant	serine protease easter	CLIPB33
AAEL018144	XM_001658539.2	0.000962618	0.0271163	0.26	0.08	7.36	0.03	CSF	Not Significant	tribbles homolog 2
AAEL010844	XM_001661037.2	0.00147068	0.0366513	0.26	0.08	6.67	0.02	CSF	Not Significant	ubiquitin-conjugating enzyme E2 J2
AAEL008785	XM_001659460.2	0.000504052	0.0168361	0.26	0.07	8.74	0.03	CSF	Not Significant	uncharacterised protein
AAEL012018	XM_021843422.1	0.000944045	0.0266906	0.26	0.08	6.76	0.02	CSF	Not Significant	uncharacterised protein
AAEL004607	XM_001649460.2	0.000405729	0.0141956	0.27	0.08	6.84	0.02	CSF	Not Significant	adenylyltransferase and sulfurtransferase MOCS3
AAEL004102	XM_001648408.2	0.000345959	0.0125394	0.27	0.08	6.86	0.03	CSF	Not Significant	aldose reductase
AAEL010514	XM_001660843.2	0.00177397	0.0417785	0.27	0.09	7.15	0.03	CSF	Not Significant	aminoacyl tRNA synthase complex-interacting multifunctional protein 1
AAEL001811	XM_001660354.2	0.00208298	0.0469522	0.27	0.09	6.32	0.02	CSF	Not Significant	gastrula zinc finger protein XlCGF57.1
AAEL028015	XM_021838379.1	4.1e-05	0.00231811	0.27	0.07	7.69	0.03	CSF	Not Significant	glutathione-specific gamma-glutamylcyclotransferase 1
AAEL000418	XM_001656396.2	0.00218532	0.0484562	0.27	0.09	6.36	0.03	CSF	Not Significant	iron-sulfur cluster assembly 1 homolog, mitochondrial
AAEL009756	XM_021854459.1	0.000472279	0.0160388	0.27	0.08	7.02	0.03	CSF	Not Significant	kelch repeat and BTB domain-containing protein 12 isoform X1
AAEL007392	XM_021848492.1	0.00040272	0.014118	0.27	0.08	8.15	0.03	CSF	Not Significant	mitochondrial import receptor subunit TOM20 homolog
AAEL025363	XM_021839037.1	0.00019247	0.00790631	0.27	0.07	7.95	0.03	CSF	Not Significant	NADPH--cytochrome P450 reductase isoform X1
AAEL025082	XM_021856543.1	0.000712014	0.0215533	0.27	0.08	9.42	0.03	CSF	Not Significant	pept
AAEL004613	XM_001649472.2	0.00165013	0.039904	0.27	0.09	7.91	0.03	CSF	Not Significant	phenylalanine--tRNA ligase beta subunit
AAEL001623	XM_001659700.2	9.38e-05	0.00435576	0.27	0.07	8.29	0.03	CSF	Not Significant	proteasome activator complex subunit 3	REG
AAEL012026	XM_001655769.2	0.000330384	0.0121283	0.27	0.07	9.51	0.03	CSF	Not Significant	protein krasavietz
AAEL007820	XM_001652886.2	0.000549751	0.0178469	0.27	0.08	6.76	0.03	CSF	Not Significant	protein LSM12 homolog A
AAEL007647	XM_001658491.2	0.00131438	0.0341163	0.27	0.08	6.48	0.03	CSF	Not Significant	RWD domain-containing protein 1
AAEL001247	XM_001652824.2	0.000486694	0.0163364	0.27	0.08	7.18	0.03	CSF	Not Significant	zinc finger protein 706
AAEL014292	XM_001649929.2	8.43e-05	0.0040467	0.28	0.07	9.72	0.03	CSF	Not Significant	40S ribosomal protein S24	RpS24
AAEL008103	XM_001653071.2	0.00141159	0.0355618	0.28	0.09	10.66	0.03	CSF	Not Significant	40S ribosomal protein S8	RpS8
AAEL001759	XM_001653919.2	0.00051354	0.017023	0.28	0.08	10.27	0.03	CSF	Not Significant	40S ribosomal protein S9	RpS9
AAEL005097	XM_021849852.1	0.000588834	0.0187834	0.28	0.08	10.37	0.03	CSF	Not Significant	60S ribosomal protein L13
AAEL024536	XM_021840016.1	0.00103052	0.0285028	0.28	0.08	10.52	0.03	CSF	Not Significant	60S ribosomal protein L19
AAEL013272	XM_001663386.2	0.000118	0.00525814	0.28	0.07	9.88	0.03	CSF	Not Significant	60S ribosomal protein L37a	RpL27a
AAEL001218	XM_001658246.2	4.43e-05	0.00245008	0.28	0.07	8.79	0.03	CSF	Not Significant	alanine--tRNA ligase, cytoplasmic	Aats-ala
AAEL000173	XM_001658854.2	0.00137864	0.0350863	0.28	0.09	6.4	0.03	CSF	Not Significant	coiled-coil domain-containing protein 86
AAEL009101	XM_001659665.2	0.00014443	0.0062086	0.28	0.07	8.45	0.03	CSF	Not Significant	eukaryotic translation initiation factor 3 subunit F	eIF3-S5
AAEL011099	XM_001661372.2	0.000484095	0.0162728	0.28	0.08	6.76	0.03	CSF	Not Significant	FAD synthase isoform X2
AAEL025697	XM_021853764.1	0.000492119	0.0164945	0.28	0.08	10.3	0.03	CSF	Not Significant	heat shock 70 kDa protein cognate 5
AAEL011738	XM_001661834.2	0.00218313	0.0484541	0.28	0.09	6.52	0.03	CSF	Not Significant	NF-kappa-B-repressing factor
AAEL001997	XM_001660685.2	0.00144293	0.0360763	0.28	0.09	6.33	0.03	CSF	Not Significant	nucleolin 1
AAEL013279	XM_001663392.2	0.000706919	0.0214835	0.28	0.08	7.97	0.03	CSF	Not Significant	pept
AAEL000951	XM_001657449.2	0.000985079	0.0274151	0.28	0.08	9.19	0.03	CSF	Not Significant	probable elongation factor 1-beta
AAEL013613	XM_021850285.1	0.00161631	0.0393926	0.28	0.09	8.28	0.03	CSF	Not Significant	pyruvate dehydrogenase E1 component subunit alpha, mitochondrial
AAEL025704	XM_021853271.1	0.00113001	0.0304588	0.28	0.09	6.41	0.03	CSF	Not Significant	ribosomal RNA processing protein 36 homolog
AAEL007593	XM_001658426.3	0.000439827	0.0151593	0.28	0.08	6.64	0.03	CSF	Not Significant	serine protease snake	CLIPC2
AAEL015064	XM_001650395.2	8.83e-06	0.000743009	0.28	0.06	8.33	0.03	CSF	Not Significant	small ubiquitin-related modifier 3
NA	XR_002500882.1	8.67e-05	0.00412222	0.28	0.07	9.79	0.03	CSF	Not Significant	uncharacterised protein	NA
AAEL005266	XM_001650566.2	0.000149545	0.00638366	0.29	0.08	10.15	0.03	CSF	Not Significant	40S ribosomal protein S14	RpS14
AAEL023983	XM_021843280.1	0.00131995	0.0341179	0.29	0.09	10.7	0.03	CSF	Not Significant	40S ribosomal protein S4
AAEL014562	XM_001647784.2	8.15e-05	0.0039424	0.29	0.07	9.93	0.03	CSF	Not Significant	60S ribosomal protein L12	RpL12
AAEL012585	XM_001656090.3	0.000420055	0.0145273	0.29	0.08	10.44	0.03	CSF	Not Significant	60S ribosomal protein L7	RpL7
AAEL011742	XM_021852197.1	0.000245308	0.00948704	0.29	0.08	7.66	0.03	CSF	Not Significant	eukaryotic pept
AAEL008843	XM_001653417.2	8.12e-05	0.00393883	0.29	0.07	7.07	0.03	CSF	Not Significant	gametocyte-specific factor 1 homolog
AAEL013550	XM_001663695.2	0.00222275	0.0490951	0.29	0.1	6.1	0.03	CSF	Not Significant	gastrula zinc finger protein XlCGF26.1
AAEL007001	XM_021849771.1	2.62e-05	0.001643	0.29	0.07	7.68	0.03	CSF	Not Significant	mitochondrial import receptor subunit TOM40 homolog 1
AAEL004493	XM_001649232.2	0.000106754	0.00484097	0.29	0.08	8.35	0.03	CSF	Not Significant	pre-rRNA-processing protein TSR1 homolog isoform X2
AAEL008719	XM_001659400.2	0.000963933	0.0271203	0.29	0.09	6.34	0.03	CSF	Not Significant	probable small nuclear ribonucleoprotein G
AAEL009691	XM_021851811.1	0.00102298	0.0283336	0.29	0.09	8.16	0.03	CSF	Not Significant	pyruvate carboxylase, mitochondrial isoform X1
AAEL010146	XM_001654208.2	7e-06	0.000622227	0.29	0.06	8.56	0.03	CSF	Not Significant	trifunctional enzyme subunit alpha, mitochondrial
AAEL009274	XM_001653729.2	0.000103502	0.00472127	0.29	0.07	6.97	0.03	CSF	Not Significant	uncharacterised protein
AAEL000958	XM_021852807.1	0.00222131	0.0490951	0.29	0.1	6.49	0.04	CSF	Not Significant	uncharacterised protein
AAEL009653	XM_001653864.2	4.25e-05	0.00237979	0.29	0.07	9.75	0.03	CSF	Not Significant	uncharacterised protein	RpS30
AAEL010229	XM_001660634.2	0.000613342	0.0194046	0.29	0.09	7.21	0.03	CSF	Not Significant	uncharacterised protein
AAEL023209	XM_021844268.1	0.00207301	0.0468189	0.3	0.1	6.06	0.04	CSF	Not Significant	39S ribosomal protein L52, mitochondrial
AAEL013625	XM_001656839.2	0.000420236	0.0145273	0.3	0.09	10.56	0.03	CSF	Not Significant	40S ribosomal protein S5	RpS5
AAEL024434	XM_021849118.1	0.000698806	0.0213528	0.3	0.09	10.69	0.03	CSF	Not Significant	60S ribosomal protein L13a-like
AAEL011471	XM_001655341.2	0.000175134	0.00732426	0.3	0.08	10.34	0.03	CSF	Not Significant	60S ribosomal protein L17	RpL17
AAEL006698	XM_001657905.2	6.52e-05	0.00335825	0.3	0.08	10.07	0.03	CSF	Not Significant	60S ribosomal protein L31	RpL31
AAEL000987	XM_001657661.2	0.00120828	0.0321564	0.3	0.09	10.8	0.03	CSF	Not Significant	60S ribosomal protein L8	RpL8
AAEL001642	XM_011495176.2	0.000849838	0.0245677	0.3	0.09	6.29	0.03	CSF	Not Significant	6-pyruvoyl tetrahydrobiopterin synthase
AAEL003835	XM_001657259.2	0.000505221	0.0168361	0.3	0.08	7.32	0.03	CSF	Not Significant	eukaryotic translation initiation factor 5A
AAEL003661	XM_001657056.2	7.43e-06	0.000650592	0.3	0.07	7.95	0.03	CSF	Not Significant	eukaryotic translation initiation factor 6
AAEL000186	XM_001658896.2	0.000170862	0.00718459	0.3	0.08	6.73	0.03	CSF	Not Significant	gamma-glutamylcyclotransferase
AAEL011255	XM_001661479.2	0.000110606	0.00497663	0.3	0.08	9.04	0.03	CSF	Not Significant	guanine nucleot
AAEL003035	XM_001662932.3	0.00216516	0.0482405	0.3	0.1	6.98	0.04	CSF	Not Significant	opsin-3	GPROP9
AAEL019717	XM_021852477.1	0.000340501	0.0124208	0.3	0.08	9.53	0.04	CSF	Not Significant	phosphate carrier protein, mitochondrial
AAEL011055	XM_021841027.1	1.39e-05	0.00104163	0.3	0.07	7.63	0.03	CSF	Not Significant	protein tumorous imaginal discs, mitochondrial isoform X1
AAEL002413	XM_001655148.2	0.000386772	0.0136772	0.3	0.09	6.45	0.03	CSF	Not Significant	sphingomyelin phosphodiesterase
AAEL003872	XM_001664232.2	0.000560741	0.0181374	0.3	0.09	10.65	0.04	CSF	Not Significant	translationally-controlled tumor protein homolog	Tctp
AAEL011848	XM_001661936.2	8.78e-05	0.00415745	0.3	0.08	6.89	0.03	CSF	Not Significant	transmembrane protein 120 homolog
AAEL005839	XM_001651436.2	7.15e-05	0.00358642	0.3	0.08	7	0.03	CSF	Not Significant	ur
AAEL004422	XM_001649062.2	0.000482788	0.0162525	0.3	0.09	6.43	0.03	CSF	Not Significant	zinc finger CCHC domain-containing protein 4
AAEL003582	XM_001656999.2	6e-05	0.00313181	0.31	0.08	10.12	0.03	CSF	Not Significant	40S ribosomal protein S13	RpS13
AAEL009747	XM_001660270.2	8.42e-05	0.0040467	0.31	0.08	10.18	0.03	CSF	Not Significant	40S ribosomal protein S18	RpS18
AAEL008192	XM_001658972.2	7.26e-05	0.00361776	0.31	0.08	10.22	0.03	CSF	Not Significant	40S ribosomal protein S3	RpS3
AAEL025553	XM_001656204.2	5.22e-05	0.00283916	0.31	0.08	10.17	0.03	CSF	Not Significant	60S ribosomal protein L15
AAEL008481	XM_001659218.2	3.59e-05	0.00209566	0.31	0.07	9.91	0.03	CSF	Not Significant	60S ribosomal protein L18 isoform X2	RpL18
AAEL006785	XM_001652157.2	5.23e-06	0.000507037	0.31	0.07	9.46	0.03	CSF	Not Significant	60S ribosomal protein L18a	RpL18a
AAEL021422	XM_021856828.1	5.23e-06	0.000507037	0.31	0.07	9.46	0.03	CSF	Not Significant	60S ribosomal protein L18a-like
AAEL007715	XM_001652795.2	2.58e-05	0.00163223	0.31	0.07	9.83	0.03	CSF	Not Significant	60S ribosomal protein L21	RpL21
AAEL022104	XM_021852670.1	0.000531613	0.0174639	0.31	0.09	10.74	0.03	CSF	Not Significant	60S ribosomal protein L3
AAEL000010	XM_001647878.2	1.39e-05	0.00104163	0.31	0.07	8.49	0.03	CSF	Not Significant	60S ribosomal protein L36	Rpl36-1
AAEL005722	XM_021847131.1	0.000595405	0.0189408	0.31	0.09	10.71	0.03	CSF	Not Significant	60S ribosomal protein L7a	RpL26
AAEL005269	XM_021841149.1	7.67e-05	0.00379174	0.31	0.08	8.1	0.03	CSF	Not Significant	cytochrome b-c1 complex subunit 2, mitochondrial
NA	XR_002500447.1	3.84e-05	0.00220943	0.31	0.08	9.99	0.03	CSF	Not Significant	eukaryotic initiation factor 4A, transcript variant X1	NA
AAEL010673	XM_001660939.2	0.00193043	0.0445115	0.31	0.1	5.96	0.04	CSF	Not Significant	NADH dehydrogenase [ubiquinone] 1 alpha subcomplex subunit 1
AAEL014768	XM_021841419.1	0.000133612	0.00581294	0.31	0.08	9.27	0.04	CSF	Not Significant	putative glutamate synthase [NADPH] isoform X1
AAEL009038	XM_021841718.1	2.18e-05	0.00142304	0.31	0.07	7.21	0.04	CSF	Not Significant	putative serine protease F56F10.1
AAEL023037	XM_001648520.2	0.000215623	0.00859776	0.31	0.08	7.51	0.04	CSF	Not Significant	ribose-phosphate pyrophosphokinase 1 isoform X3
AAEL011323	XM_021844374.1	0.000240527	0.00936476	0.31	0.09	6.94	0.03	CSF	Not Significant	transcription factor HNF-4 homolog isoform X4	Hnf4
AAEL010205	XM_001654310.2	6.77e-05	0.00346692	0.31	0.08	9.02	0.03	CSF	Not Significant	uncharacterised protein
AAEL001998	XM_001660691.2	3.99e-05	0.0022743	0.31	0.07	7.63	0.03	CSF	Not Significant	uncharacterised protein
AAEL001810	XM_001660323.2	1.62e-06	0.000203337	0.31	0.06	8.08	0.03	CSF	Not Significant	uncharacterised protein
AAEL005474	XM_001650889.2	8.05e-06	0.000690644	0.31	0.07	7.38	0.03	CSF	Not Significant	uncharacterised protein
AAEL010299	XM_001654385.2	1.13e-05	0.000895719	0.32	0.07	9.89	0.03	CSF	Not Significant	40S ribosomal protein S12	RpS12
AAEL012686	XM_001656140.2	9.98e-05	0.00457895	0.32	0.08	10.34	0.03	CSF	Not Significant	40S ribosomal protein S23	RpS23
AAEL002832	XM_001655942.2	7.22e-05	0.00361609	0.32	0.08	10.32	0.04	CSF	Not Significant	40S ribosomal protein S26	RpS26
AAEL005901	XM_021854419.1	0.000551608	0.017867	0.32	0.09	10.83	0.04	CSF	Not Significant	40S ribosomal protein S3a	RpS3a
AAEL005817	XM_001651406.2	7.76e-05	0.00382687	0.32	0.08	10.39	0.04	CSF	Not Significant	60S ribosomal protein L26	RpL26
AAEL004151	XM_001648544.2	2.98e-06	0.000327753	0.32	0.07	9.42	0.03	CSF	Not Significant	60S ribosomal protein L29
AAEL000823	XM_001651206.2	5.57e-05	0.00295674	0.32	0.08	10.23	0.03	CSF	Not Significant	60S ribosomal protein L35a	Rpl35
AAEL003942	XM_001648014.2	1.08e-05	0.000865144	0.32	0.07	9.77	0.04	CSF	Not Significant	60S ribosomal protein L44	RpL44
AAEL009981	XM_001660482.2	0.000227081	0.00897726	0.32	0.09	6.42	0.03	CSF	Not Significant	ATP synthase mitochondrial F1 complex assembly factor 1
AAEL027034	XM_021843779.1	4.54e-05	0.00250255	0.32	0.08	6.78	0.03	CSF	Not Significant	congested-like trachea protein
AAEL007752	XM_001658579.2	0.00115323	0.0310487	0.32	0.1	7.84	0.04	CSF	Not Significant	cytochrome c oxidase subunit 6B2
AAEL026825	XM_021837922.1	2.63e-06	0.000299954	0.32	0.07	7.82	0.03	CSF	Not Significant	facilitated trehalose transporter Tret1
AAEL000226	XM_001660098.2	0.000234349	0.00917055	0.32	0.09	6.46	0.03	CSF	Not Significant	J domain-containing protein CG6693
AAEL009313	XM_001659871.2	1.11e-06	0.000150594	0.32	0.07	9.11	0.04	CSF	Not Significant	probable elongation factor 1-delta isoform X3
AAEL013967	XM_001664156.2	0.00168045	0.040399	0.32	0.1	7.25	0.04	CSF	Not Significant	probable methylcrotonoyl-CoA carboxylase beta chain, mitochondrial
AAEL002047	XM_001654537.2	4.91e-06	0.000491628	0.33	0.07	9.77	0.04	CSF	Not Significant	40S ribosomal protein S10b	RpS10
AAEL003427	XM_001656770.2	4.29e-05	0.00238521	0.33	0.08	10.3	0.04	CSF	Not Significant	40S ribosomal protein S16	RpS16
AAEL010756	XM_001654806.2	1.53e-05	0.00112027	0.33	0.08	10.02	0.04	CSF	Not Significant	40S ribosomal protein S19a	RpS19
AAEL021083	XM_021849903.1	3.78e-05	0.00219218	0.33	0.08	10.25	0.04	CSF	Not Significant	40S ribosomal protein S25	RpS25
AAEL012944	XM_001663079.2	1.35e-05	0.00103311	0.33	0.08	10.08	0.04	CSF	Not Significant	60S ribosomal protein L11	RpL11
AAEL011447	XM_021840567.1	7.31e-05	0.0036364	0.33	0.08	10.41	0.04	CSF	Not Significant	60S ribosomal protein L14	RpL14
AAEL015006	XM_001663715.2	2.56e-05	0.00162079	0.33	0.08	10.21	0.04	CSF	Not Significant	60S ribosomal protein L23	RpL23
AAEL002639	XM_001661916.2	1.5e-06	0.00019043	0.33	0.07	9.38	0.04	CSF	Not Significant	60S ribosomal protein L36	Rpl36-2
AAEL008188	XM_021849255.1	0.000335611	0.0122811	0.33	0.09	10.83	0.04	CSF	Not Significant	60S ribosomal protein L6	RpL6
AAEL003552	XM_001663831.2	1.92e-05	0.00130371	0.33	0.08	6.78	0.04	CSF	Not Significant	DNA-directed RNA polymerases I, II, and III subunit RPABC2
AAEL003206	XM_001656480.2	3.05e-05	0.00185151	0.33	0.08	6.76	0.03	CSF	Not Significant	glutaredoxin 3
AAEL013069	XM_001663232.2	0.000202191	0.00820364	0.33	0.09	10.65	0.04	CSF	Not Significant	guanine nucleot	Rack1
AAEL007431	XM_001658306.2	0.000346463	0.0125394	0.33	0.09	6.24	0.04	CSF	Not Significant	H/ACA ribonucleoprotein complex subunit 3
AAEL007135	XM_001658099.2	0.001171	0.0313809	0.33	0.1	7.97	0.04	CSF	Not Significant	peroxiredoxin-5, mitochondrial
AAEL008394	XM_001653195.2	0.000314983	0.0116554	0.33	0.09	6.18	0.04	CSF	Not Significant	reactive oxygen species modulator 1
NA	XR_002500472.1	2.25e-06	0.000262813	0.33	0.07	9.42	0.04	CSF	Not Significant	ribosome biosis protein NSA2 homolog, transcript variant X1	NA
AAEL010634	XM_001660925.2	8.91e-05	0.00418998	0.33	0.08	8.16	0.04	CSF	Not Significant	uncharacterised protein
AAEL013987	XM_001657186.2	3.17e-07	5.74e-05	0.33	0.06	8.05	0.04	CSF	Not Significant	uncharacterised protein
AAEL024098	XM_021849345.1	0.00161714	0.0393926	0.33	0.11	5.86	0.05	CSF	Not Significant	uncharacterised protein
AAEL002372	XM_001655096.2	1.13e-05	0.000895719	0.34	0.08	10.12	0.04	CSF	Not Significant	40S ribosomal protein S11	RpS11
AAEL011656	XM_001661777.2	2.32e-05	0.00149877	0.34	0.08	10.27	0.04	CSF	Not Significant	40S ribosomal protein S15	RpS15
AAEL004503	XM_001649222.2	9.5e-07	0.000134831	0.34	0.07	9.28	0.04	CSF	Not Significant	40S ribosomal protein S21	RpS21
AAEL011587	XM_001661718.2	1.11e-05	0.000883372	0.34	0.08	10.09	0.04	CSF	Not Significant	60S ribosomal protein L27	RpL27
AAEL020749	XM_021849934.1	2.31e-05	0.00149758	0.34	0.08	10.35	0.04	CSF	Not Significant	60S ribosomal protein L27a
AAEL005629	XM_001651130.2	2.67e-06	0.000302727	0.34	0.07	9.77	0.04	CSF	Not Significant	60S ribosomal protein L35	RpL7a
AAEL012161	XM_001655873.3	0.00225157	0.0494511	0.34	0.11	6.5	0.04	CSF	Not Significant	aldehyde dehydrogenase, dimeric NADP-preferring isoform X12
AAEL013121	XM_011495401.2	0.00207924	0.0469138	0.34	0.11	5.89	0.04	CSF	Not Significant	coatomer subunit zeta-1 isoform X2
AAEL013739	XM_001663874.2	2.04e-06	0.000242043	0.34	0.07	8.04	0.04	CSF	Not Significant	electron transfer flavoprotein subunit alpha, mitochondrial
AAEL013275	XM_001663385.2	0.000191967	0.00789968	0.34	0.09	7.15	0.04	CSF	Not Significant	importin subunit beta isoform X1
AAEL002412	XM_001655158.2	1.14e-05	0.000903027	0.34	0.08	6.74	0.04	CSF	Not Significant	monocarboxylate transporter 12
AAEL007298	XM_001652617.2	2e-05	0.00134251	0.34	0.08	7.01	0.04	CSF	Not Significant	putative fatty acyl-CoA reductase CG5065
AAEL007441	XM_011495081.2	0.00173769	0.0412603	0.34	0.11	7.09	0.05	CSF	Not Significant	trans
AAEL006511	XM_001651978.2	9.45e-06	0.000774875	0.34	0.08	10.07	0.04	CSF	Not Significant	ubiquitin-60S ribosomal protein L40
AAEL010821	XM_001654966.2	3.58e-05	0.00209566	0.35	0.08	10.46	0.04	CSF	Not Significant	60S acidic ribosomal protein P0	RpLP0
AAEL008329	XM_001659089.2	6.08e-06	0.000573675	0.35	0.08	10.08	0.04	CSF	Not Significant	60S ribosomal protein L24	RpL24
AAEL005451	XM_001650865.2	1.07e-06	0.000146291	0.35	0.07	9.81	0.04	CSF	Not Significant	60S ribosomal protein L38	RpL38
AAEL020290	XM_021852950.1	1.51e-06	0.000190635	0.35	0.07	9.82	0.04	CSF	Not Significant	60S ribosomal protein L39
AAEL013176	XM_001663307.2	6.6e-06	0.000606108	0.35	0.08	6.82	0.04	CSF	Not Significant	deoxynucleot
NA	XR_002501149.1	0.00136899	0.0349842	0.35	0.11	5.8	0.05	CSF	Not Significant	lncRNA	NA
AAEL024179	XM_021839343.1	1.36e-06	0.000178314	0.35	0.07	7.99	0.04	CSF	Not Significant	mitochondrial coenzyme A transporter SLC25A42
AAEL002160	XM_001654773.3	8.68e-05	0.00412222	0.35	0.09	8.34	0.05	CSF	Not Significant	obg-like ATPase 1
AAEL017198	XM_011494916.2	6.04e-07	9.25e-05	0.35	0.07	9.62	0.04	CSF	Not Significant	probable 60S ribosomal protein L37-A
AAEL008564	XM_001653247.2	9.28e-08	2.04e-05	0.35	0.07	8.01	0.04	CSF	Not Significant	protein cueball isoform X3
AAEL004060	XM_001648333.2	2.86e-05	0.00176156	0.35	0.08	6.7	0.04	CSF	Not Significant	protein stunted
AAEL000744	XM_001650610.2	0.000475266	0.0161165	0.35	0.1	7.4	0.05	CSF	Not Significant	troponin C
AAEL000269	XM_001654740.2	0.000375443	0.0133583	0.35	0.1	8.93	0.05	CSF	Not Significant	uncharacterised protein C12orf31 homolog
AAEL023444	XM_001650334.2	2.05e-05	0.00136857	0.35	0.08	6.58	0.04	CSF	Not Significant	zinc finger protein GLI2
AAEL009151	XM_001653646.2	3.49e-06	0.000371836	0.36	0.08	10.18	0.04	CSF	Not Significant	40S ribosomal protein S15Aa	RpS15a
AAEL007824	XM_001652883.2	7.15e-08	1.69e-05	0.36	0.07	9.36	0.04	CSF	Not Significant	40S ribosomal protein S29	RpS29
AAEL010694	XM_001654704.2	4.19e-05	0.00235772	0.36	0.09	6.38	0.04	CSF	Not Significant	5-formyltetrahydrofolate cyclo-ligase
AAEL013221	XM_001656454.2	1.94e-05	0.00131079	0.36	0.08	10.45	0.05	CSF	Not Significant	60S ribosomal protein L10a isoform X1	RpL10a
AAEL003396	XM_001656684.2	1.46e-06	0.000187568	0.36	0.07	9.95	0.04	CSF	Not Significant	60S ribosomal protein L32	RpL32
AAEL006957	XM_021851881.1	0.00180362	0.0421762	0.36	0.12	5.61	0.05	CSF	Not Significant	adhesion G protein-coupled receptor A3	GPRNNB4
AAEL007444	XM_021845357.1	3.08e-07	5.74e-05	0.36	0.07	8.22	0.04	CSF	Not Significant	cAMP-responsive element-binding protein-like 2 isoform X2
AAEL005921	XM_001651657.2	0.00142208	0.0357482	0.36	0.11	5.71	0.05	CSF	Not Significant	D-2-hydroxyglutarate dehydrogenase, mitochondrial isoform X1
AAEL005651	XM_001651158.2	0.00217123	0.0483293	0.36	0.12	8.68	0.06	CSF	Not Significant	ethanolamine-phosphate cyt
AAEL009112	XM_021837280.1	1.05e-05	0.000846714	0.36	0.08	6.68	0.04	CSF	Not Significant	mpv17-like protein
AAEL020432	XM_021843311.1	0.0017904	0.0420372	0.36	0.11	5.69	0.04	CSF	Not Significant	probable deoxyhypusine synthase
AAEL007414	XM_001658301.2	0.00035444	0.0127088	0.36	0.1	5.96	0.04	CSF	Not Significant	protein FAM136A
AAEL007555	XM_001658381.2	2.3e-06	0.000267325	0.36	0.08	7.19	0.04	CSF	Not Significant	short/branched chain specific acyl-CoA dehydrogenase, mitochondrial
AAEL000211	XM_001658855.2	1.82e-05	0.00125206	0.36	0.08	6.49	0.04	CSF	Not Significant	turripept
AAEL014934	XM_001649976.2	0.00181879	0.0424451	0.36	0.11	5.65	0.05	CSF	Not Significant	uncharacterised protein
AAEL012858	XM_001662956.2	0.000449392	0.0154429	0.36	0.1	6.96	0.05	CSF	Not Significant	uncharacterised protein
AAEL009506	XM_001660118.2	8.26e-05	0.00398057	0.37	0.09	9.22	0.05	CSF	Not Significant	40S ribosomal protein S20	RpS20
AAEL020447	XM_021856282.1	8.26e-05	0.00398057	0.37	0.09	9.22	0.05	CSF	Not Significant	40S ribosomal protein S20
AAEL022286	XM_021842506.1	1.43e-05	0.00106298	0.37	0.09	10.57	0.05	CSF	Not Significant	40S ribosomal protein S27
AAEL014583	XM_001649009.2	1.41e-06	0.000183034	0.37	0.08	10.06	0.04	CSF	Not Significant	60S acidic ribosomal protein P2	RpLP2
AAEL007771	XM_011494642.2	6.02e-07	9.25e-05	0.37	0.07	10	0.04	CSF	Not Significant	60S ribosomal protein L22	RpL22
AAEL005220	XM_001650241.2	1.03e-07	2.24e-05	0.37	0.07	9.51	0.05	CSF	Not Significant	60S ribosomal protein L30	RpL30
AAEL004682	XM_001649501.2	4.1e-05	0.00231811	0.37	0.09	6.3	0.05	CSF	Not Significant	ceramide-1-phosphate transfer protein
AAEL019739	XM_021850748.1	7.59e-05	0.00376088	0.37	0.09	7.57	0.05	CSF	Not Significant	dystrophin, isoforms A/C/F/G/H
AAEL025321	XM_021838223.1	3.25e-08	8.84e-06	0.37	0.07	7.93	0.05	CSF	Not Significant	electron transfer flavoprotein subunit beta
NA	XR_002499796.1	6.88e-05	0.00349543	0.37	0.09	10.83	0.05	CSF	Not Significant	lncRNA	NA
AAEL014709	XM_001649368.2	0.000321051	0.011842	0.37	0.1	7.94	0.05	CSF	Not Significant	methionine--tRNA ligase, cytoplasmic
AAEL001047	XM_001657841.2	0.000511599	0.0169996	0.37	0.11	8	0.05	CSF	Not Significant	proton-coupled folate transporter
AAEL013533	XM_021844709.1	4.03e-07	6.8e-05	0.37	0.07	8.96	0.04	CSF	Not Significant	ribosome biosis protein NSA2 homolog
NA	XR_002500187.1	1.9e-05	0.00129398	0.37	0.09	7.03	0.05	CSF	Not Significant	uncharacterised protein	NA
AAEL011289	XM_001661521.2	1.16e-07	2.44e-05	0.37	0.07	7.42	0.05	CSF	Not Significant	von Willebrand factor A domain-containing protein 8
NA	XR_002499077.1	1.44e-05	0.0010671	0.38	0.09	7.06	0.05	CSF	Not Significant	lncRNA	NA
NA	XR_002499420.1	0.000209628	0.00844533	0.38	0.1	6.66	0.06	CSF	Not Significant	lncRNA	NA
AAEL009847	XM_021855096.1	0.00119516	0.0319174	0.38	0.12	7.4	0.06	CSF	Not Significant	microtubule-associated protein futsch
AAEL009590	XM_001660218.2	0.00090209	0.0257246	0.38	0.11	5.67	0.05	CSF	Not Significant	mitochondrial import receptor subunit TOM7 homolog
AAEL005997	XM_001657299.2	5.77e-07	9.02e-05	0.38	0.08	8.45	0.05	CSF	Not Significant	probable fatty ac
AAEL002337	XM_001661316.2	1.65e-05	0.00117679	0.38	0.09	6.37	0.05	CSF	Not Significant	probable prefoldin subunit 4
AAEL013989	XM_001657185.2	0.001435	0.0359649	0.38	0.12	7.22	0.06	CSF	Not Significant	protein transport protein Sec61 subunit beta
AAEL009487	XM_001660052.2	0.000109716	0.00494621	0.38	0.1	9.01	0.06	CSF	Not Significant	uncharacterised protein
AAEL002176	XM_021839189.1	0.00132126	0.0341179	0.38	0.12	5.54	0.05	CSF	Not Significant	uncharacterised protein C1683.06c
AAEL013490	XM_001663625.2	1.67e-05	0.00117734	0.38	0.09	6.4	0.05	CSF	Not Significant	zinc transporter ZIP11
AAEL026700	XM_021846162.1	1.69e-05	0.00118108	0.39	0.09	6.29	0.05	CSF	Not Significant	MOB kinase activator-like 3
AAEL002190	XM_001654939.2	0.000417274	0.0144899	0.39	0.11	7.25	0.06	CSF	Not Significant	uncharacterised protein
AAEL013356	XM_011495415.2	8.01e-05	0.00391613	0.39	0.1	7.07	0.06	CSF	Not Significant	uncharacterised protein
AAEL003530	XM_001656889.2	2.72e-07	5.19e-05	0.4	0.08	10.18	0.05	CSF	Not Significant	60S acidic ribosomal protein P1	RpLP1
AAEL001490	XM_001653338.2	2.8e-06	0.000310925	0.4	0.08	7.36	0.06	CSF	Not Significant	acylphosphatase-2
AAEL010977	XM_001661170.2	0.00112593	0.0304199	0.4	0.12	10.09	0.07	CSF	Not Significant	ATP-binding cassette sub-family F member 2
AAEL010787	XM_001654847.2	9.07e-05	0.00424661	0.4	0.1	11.11	0.06	CSF	Not Significant	ATP-dependent RNA helicase dbp2
AAEL014768	XM_021841420.1	0.000363369	0.0129886	0.4	0.11	6.95	0.06	CSF	Not Significant	glutamate synthase 1 [NADH], chloroplastic isoform X2
AAEL014014	XM_001664182.2	0.00166599	0.0400929	0.4	0.13	5.8	0.07	CSF	Not Significant	ketimine reductase mu-crystallin
AAEL006027	XM_021851202.1	0.000830628	0.0241331	0.4	0.12	5.55	0.06	CSF	Not Significant	lipase member H-A isoform X1
AAEL007235	XM_021847481.1	0.000296068	0.0110616	0.4	0.11	6.28	0.06	CSF	Not Significant	mitochondrial uncoupling protein 4 isoform X2
AAEL008393	XM_001653193.2	0.00127887	0.0334033	0.4	0.12	6.99	0.07	CSF	Not Significant	phosphat
AAEL005127	XM_001650344.2	0.00115718	0.0311186	0.4	0.12	5.49	0.05	CSF	Not Significant	rutC family protein UK114
AAEL002510	XM_001655400.2	0.00173608	0.0412603	0.4	0.13	7.28	0.07	CSF	Not Significant	serine hydroxymethyltransferase, cytosolic isoform X2
AAEL005054	XM_001650258.2	9.81e-05	0.00451814	0.41	0.11	6.45	0.06	CSF	Not Significant	3'(2'),5'-bisphosphate nucleot
AAEL010168	XM_001654249.2	3.85e-05	0.00221035	0.41	0.1	11.03	0.06	CSF	Not Significant	40S ribosomal protein S2	RpS2
AAEL022506	XM_021847676.1	0.00135649	0.0347528	0.41	0.13	7.45	0.07	CSF	Not Significant	fatty ac
AAEL009212	XM_001659779.2	0.00138785	0.0350863	0.41	0.13	5.75	0.06	CSF	Not Significant	longitudinals lacking protein, isoforms A/B/D/L isoform X8
AAEL006463	XM_001657788.2	0.00215948	0.0482067	0.41	0.13	5.28	0.05	CSF	Not Significant	peroxisome assembly protein 12
AAEL003890	XM_001664240.2	0.00086481	0.0248762	0.41	0.12	5.44	0.06	CSF	Not Significant	probable cytochrome P450 28a5
NA	XR_002503043.1	0.00120527	0.0321239	0.41	0.13	8.37	0.07	CSF	Not Significant	uncharacterised protein	NA
AAEL019914	XM_021848207.1	7.8e-07	0.000112742	0.41	0.08	6.77	0.05	CSF	Not Significant	uncharacterised protein
AAEL001959	XM_001660755.2	2.15e-05	0.00141243	0.41	0.1	7.19	0.06	CSF	Not Significant	uncharacterised protein
AAEL010150	XM_001654211.2	0.00163911	0.0397772	0.41	0.13	5.4	0.07	CSF	Not Significant	uncharacterised protein
AAEL009906	XM_001654042.2	5.66e-06	0.000539023	0.41	0.09	6.51	0.06	CSF	Not Significant	uncharacterised protein
AAEL006860	XM_001652244.2	1.53e-09	6.56e-07	0.42	0.07	9.62	0.06	CSF	Not Significant	40S ribosomal protein S28	RpS28
AAEL007366	XM_001652673.2	0.0018396	0.0426298	0.42	0.13	6.1	0.07	CSF	Not Significant	eukaryotic translation elongation factor 1 epsilon-1
AAEL008701	XM_021850940.1	1.84e-05	0.00125855	0.42	0.1	7.17	0.07	CSF	Not Significant	inositol oxygenase
AAEL003443	XM_001656762.2	0.00127192	0.0332756	0.42	0.13	7.14	0.07	CSF	Not Significant	L-threonine 3-dehydrogenase, mitochondrial
AAEL003160	XM_021856178.1	1.66e-06	0.000205464	0.42	0.09	8.69	0.06	CSF	Not Significant	nuclear protein 1
AAEL002308	XM_021851791.1	0.000523848	0.0173072	0.42	0.12	7.5	0.06	CSF	Not Significant	protein TIS11
AAEL009271	XM_021849358.1	0.00125169	0.0328954	0.42	0.13	5.37	0.07	CSF	Not Significant	uncharacterised protein
AAEL021812	XM_021849158.1	3.49e-05	0.00205198	0.42	0.1	5.95	0.05	CSF	Not Significant	uncharacterised protein
AAEL008341	XM_001659105.2	1.2e-11	1.11e-08	0.43	0.06	8.42	0.06	CSF	Not Significant	adenosylhomocysteinase
AAEL012914	XM_021842958.1	0.00058415	0.0187114	0.43	0.13	5.79	0.06	CSF	Not Significant	cyclin-dependent kinase 14 isoform X2
AAEL010296	XM_001654355.2	0.000974737	0.0272741	0.43	0.13	7.35	0.07	CSF	Not Significant	methylcrotonoyl-CoA carboxylase subunit alpha, mitochondrial
NA	XM_021842924.1	2.93e-05	0.00180033	0.43	0.1	6.31	0.06	CSF	Not Significant	peptide	NA
AAEL001113	XM_001652362.2	0.00034286	0.0124569	0.43	0.12	9.08	0.07	CSF	Not Significant	putative inorganic phosphate cotransporter isoform X2
AAEL001020	XM_021855906.1	0.000807232	0.0235718	0.43	0.13	7.3	0.07	CSF	Not Significant	regucalcin isoform X3
AAEL000028	XM_001647815.3	0.000461614	0.0157435	0.43	0.12	7.97	0.08	CSF	Not Significant	serine protease easter	CLIPB34
AAEL008160	XM_001658958.2	8.11e-05	0.00393883	0.44	0.11	8.17	0.07	CSF	Not Significant	fatty acid	FAS2
AAEL019403	XM_021852005.1	0.000669225	0.0206914	0.44	0.13	11.83	0.06	CSF	Not Significant	heat shock 70 kDa protein cognate 4
AAEL021073	XM_021853111.1	1.04e-09	4.73e-07	0.44	0.07	7.25	0.06	CSF	Not Significant	uncharacterised protein
AAEL010206	XM_001654299.2	1.91e-05	0.00129887	0.44	0.1	6.97	0.07	CSF	Not Significant	xylulose kinase
AAEL011278	XM_021844217.1	0.0016435	0.0398003	0.45	0.14	5.51	0.08	CSF	Not Significant	apolipoprotein D
AAEL006224	XM_001657538.2	9.03e-07	0.000129763	0.45	0.09	7.35	0.07	CSF	Not Significant	dehydrogenase/reductase SDR family member 4
AAEL006685	XM_021845874.1	0.00176949	0.0417156	0.45	0.14	6.72	0.09	CSF	Not Significant	guanine nucleot
AAEL003746	XM_001657162.2	3.82e-05	0.0022033	0.45	0.11	8.23	0.08	CSF	Not Significant	uncharacterised protein
AAEL014583	XM_001649008.2	1.3e-09	5.67e-07	0.46	0.08	8.76	0.07	CSF	Not Significant	60S acidic ribosomal protein P2	RpLP2
AAEL009387	XM_021851191.1	1.24e-05	0.000972234	0.46	0.11	7.63	0.08	CSF	Not Significant	hexokinase type 2 isoform X1
AAEL002416	XM_011495293.2	0.000112838	0.0050574	0.46	0.12	7.39	0.08	CSF	Not Significant	hydroxystero
AAEL025921	XM_021847026.1	9.31e-05	0.00434314	0.46	0.12	7.79	0.08	CSF	Not Significant	mitochondrial basic amino ac
AAEL006965	XM_001652391.2	0.00124829	0.0328434	0.46	0.14	5.41	0.09	CSF	Not Significant	nucleolar protein 58
AAEL008528	XM_001659313.2	2.58e-06	0.00029557	0.46	0.1	6.45	0.07	CSF	Not Significant	tyrosine-protein phosphatase corkscrew isoform X1
AAEL005336	XM_001650663.2	8.06e-06	0.000690644	0.47	0.1	7.21	0.08	CSF	Not Significant	D-3-phosphoglycerate dehydrogenase
AAEL008815	XM_021850348.1	3.16e-05	0.00190071	0.47	0.11	5.64	0.08	CSF	Not Significant	fatty acyl-CoA reductase 1
NA	XR_002500195.1	4.45e-05	0.00245734	0.47	0.11	6.38	0.08	CSF	Not Significant	lncRNA	NA
AAEL000234	XM_021844236.1	0.000192869	0.00790865	0.47	0.13	5.83	0.07	CSF	Not Significant	scavenger receptor class B member 1 isoform X2	SCRB7
AAEL029007	XM_021853600.1	7.96e-08	1.83e-05	0.48	0.09	7.03	0.08	CSF	Not Significant	hydroxyacyl-coenzyme A dehydrogenase, mitochondrial isoform X1
AAEL022219	XM_001649227.2	2.47e-07	4.77e-05	0.48	0.09	6.2	0.08	CSF	Not Significant	probable serine hydrolase
NA	XR_002500318.1	8.96e-06	0.000748464	0.48	0.11	6.3	0.08	CSF	Not Significant	transportin-1, transcript variant X2	NA
AAEL002950	XM_001656187.2	0.00220826	0.0488712	0.48	0.16	5.55	0.08	CSF	Not Significant	uncharacterised protein
AAEL004169	XM_001648555.2	1.73e-06	0.000212402	0.48	0.1	5.97	0.08	CSF	Not Significant	uncharacterised protein
AAEL012318	XM_001662356.2	0.000793865	0.0233584	0.49	0.15	6.51	0.1	CSF	Not Significant	2-amino-3-ketobutyrate coenzyme A ligase, mitochondrial
AAEL020238	XM_001653037.2	6.64e-09	2.55e-06	0.49	0.08	10.47	0.08	CSF	Not Significant	40S ribosomal protein SA
AAEL008144	XM_021849026.1	0.000233147	0.0091545	0.49	0.13	7.59	0.09	CSF	Not Significant	long-chain fatty ac
AAEL020865	XM_021837336.1	0.00138366	0.0350863	0.49	0.15	5.72	0.1	CSF	Not Significant	ovochymase-2 isoform X1
AAEL004137	XM_001648455.2	1.3e-05	0.00100498	0.49	0.11	6.59	0.09	CSF	Not Significant	short-chain specific acyl-CoA dehydrogenase, mitochondrial
AAEL002296	XM_001661204.2	0.000202125	0.00820364	0.49	0.13	8.24	0.09	CSF	Not Significant	trifunctional enzyme subunit beta, mitochondrial
AAEL012439	XM_001662527.2	5.23e-06	0.000507037	0.5	0.11	6.76	0.09	CSF	Not Significant	delta(3,5)-Delta(2,4)-dienoyl-CoA isomerase, mitochondrial
AAEL023321	XM_021837963.1	4.53e-06	0.0004657	0.5	0.11	5.76	0.08	CSF	Not Significant	heat shock protein 70 A1-like
AAEL011465	XM_001661636.2	1.6e-05	0.00115645	0.5	0.12	6.67	0.09	CSF	Not Significant	major facilitator superfamily domain-containing protein 6 isoform X3
AAEL019485	XM_021851315.1	0.000378005	0.0134082	0.5	0.14	6.19	0.1	CSF	Not Significant	serine/threonine-protein phosphatase 2B catalytic subunit 3
AAEL025391	XM_021848381.1	0.000102405	0.00468047	0.5	0.13	8.63	0.09	CSF	Not Significant	uncharacterised protein
AAEL004022	XM_001648230.3	0.00013092	0.00573292	0.51	0.13	6.18	0.1	CSF	Not Significant	carboxylesterase 1F
AAEL029004	XM_001655479.2	2.71e-06	0.000304387	0.51	0.11	6.7	0.09	CSF	Not Significant	elongation factor Ts, mitochondrial isoform X1
AAEL017258	XM_011494774.2	4.64e-06	0.000470867	0.51	0.11	7.98	0.09	CSF	Not Significant	integumentary mucin C.1 isoform X1
AAEL000760	XM_021853095.1	0.00132729	0.0341829	0.51	0.16	5.1	0.08	CSF	Not Significant	serine protease 7 isoform X2	CLIPB30
AAEL001564	XM_001653537.2	0.000183043	0.00762746	0.51	0.14	5.81	0.1	CSF	Not Significant	tafazzin homolog isoform X2
AAEL020317	XM_021848338.1	1.25e-05	0.000975325	0.51	0.12	5.58	0.09	CSF	Not Significant	uncharacterised protein
AAEL001261	XM_001652837.2	3.06e-08	8.43e-06	0.51	0.09	7.2	0.09	CSF	Not Significant	uncharacterised protein
AAEL015304	XM_001651485.2	2.86e-07	5.38e-05	0.52	0.1	6.15	0.09	CSF	Not Significant	ester hydrolase C11orf54 homolog isoform X1
NA	XR_002501294.1	0.00121149	0.0321678	0.52	0.16	5.01	0.09	CSF	Not Significant	lncRNA	NA
AAEL006451	XM_021847845.1	4.61e-06	0.000469467	0.53	0.12	6.55	0.1	CSF	Not Significant	drosulfakinins
AAEL007878	XM_021853021.1	0.0016363	0.0397508	0.53	0.17	5.17	0.12	CSF	Not Significant	ornithine decarboxylase
AAEL009927	XM_021838480.1	0.000312117	0.0115678	0.53	0.15	6.85	0.11	CSF	Not Significant	uncharacterised protein
AAEL001163	XM_021845650.1	3.3e-05	0.00197392	0.54	0.13	6.67	0.11	CSF	Not Significant	CD109 antigen
AAEL020654	XM_021849263.1	8.04e-05	0.00391613	0.54	0.14	7.36	0.11	CSF	Not Significant	folylpolyglutamate synthase, mitochondrial
AAEL000629	XM_001649117.2	0.00203693	0.0464119	0.54	0.18	6.2	0.13	CSF	Not Significant	GTP:AMP phosphotransferase AK3, mitochondrial
AAEL005819	XM_001651422.2	0.00132399	0.034136	0.55	0.17	6.17	0.13	CSF	Not Significant	probable low-specificity L-threonine aldolase 2
AAEL005213	XM_021839680.1	9.86e-09	3.53e-06	0.55	0.1	8.41	0.1	CSF	Not Significant	proton-coupled amino ac
AAEL001594	XM_001653496.2	0.000696933	0.0213483	0.55	0.16	5.52	0.12	CSF	Not Significant	zinc finger protein 664
AAEL019722	XM_021846210.1	2.78e-07	5.26e-05	0.56	0.11	5.78	0.11	CSF	Not Significant	acyl-CoA synthetase family member 2, mitochondrial isoform X1
AAEL005926	XM_001651645.2	1.16e-05	0.000910848	0.57	0.13	6.53	0.12	CSF	Not Significant	ER lumen protein-retaining receptor 3
AAEL002781	XM_021849466.1	1.45e-07	2.99e-05	0.57	0.11	6.2	0.11	CSF	Not Significant	galactokinase isoform X2
AAEL014452	XM_001648761.2	4.5e-07	7.38e-05	0.57	0.11	8.11	0.11	CSF	Not Significant	probable medium-chain specific acyl-CoA dehydrogenase, mitochondrial
AAEL006834	XM_001652204.2	4.15e-09	1.65e-06	0.58	0.1	9.49	0.11	CSF	Not Significant	delta-1-pyrroline-5-carboxylate synthase
AAEL004755	XM_001649674.2	2.42e-14	5.59e-11	0.58	0.08	6.91	0.1	CSF	Not Significant	enoyl-CoA delta isomerase 1, mitochondrial
AAEL001586	XM_001653550.2	0.00205483	0.0465803	0.59	0.19	5.64	0.15	CSF	Not Significant	2-hydroxyacylsphingosine 1-beta-galactosyltransferase
AAEL001737	XM_001660215.2	0.00168442	0.0404524	0.59	0.19	6.11	0.15	CSF	Not Significant	fatty acyl-CoA reductase wat
AAEL012071	XM_021852507.1	0.00205199	0.0465803	0.59	0.19	6.43	0.12	CSF	Not Significant	GTPase HRas
AAEL009232	XM_021853671.1	0.00018387	0.00764813	0.59	0.16	6.27	0.12	CSF	Not Significant	long-chain-fatty-ac
AAEL027545	XM_021841597.1	0.000191865	0.00789968	0.59	0.16	5.02	0.11	CSF	Not Significant	nose resistant to fluoxetine protein 6
AAEL009863	XM_021843008.1	0.000347842	0.01255	0.59	0.16	7.65	0.13	CSF	Not Significant	protein I'm not dead yet
AAEL004544	XM_021849534.1	3.27e-05	0.00196196	0.59	0.14	5.21	0.12	CSF	Not Significant	synapsin
AAEL009872	XM_001660420.2	5.58e-06	0.000532813	0.6	0.13	8.88	0.13	CSF	Not Significant	alanine aminotransferase 1
AAEL001747	XM_021840608.1	0.000686052	0.0210988	0.6	0.18	5.24	0.14	CSF	Not Significant	fatty acyl-CoA reductase wat
AAEL014354	XM_001648494.3	0.00159662	0.0390929	0.6	0.19	4.79	0.13	CSF	Not Significant	serine protease easter	CLIPB43
AAEL025391	XM_021848382.1	5.35e-05	0.00286619	0.6	0.15	8.03	0.11	CSF	Not Significant	uncharacterised protein
AAEL028144	XM_001660422.2	1e-06	0.000140739	0.61	0.13	7.09	0.13	CSF	Not Significant	alanine aminotransferase 1
AAEL018040	XM_021853661.1	0.000978444	0.0272978	0.61	0.19	7.68	0.15	CSF	Not Significant	ATP-binding cassette sub-family A member 13
AAEL005212	XM_021842022.1	9.57e-07	0.000134958	0.61	0.12	5.49	0.12	CSF	Not Significant	uncharacterised protein
AAEL010697	XM_011495250.2	3.87e-05	0.0022146	0.62	0.15	7.6	0.14	CSF	Not Significant	3-ketoacyl-CoA thiolase, mitochondrial
AAEL003697	XM_001657053.3	6.75e-06	0.00061227	0.62	0.14	7.23	0.14	CSF	Not Significant	glia-derived nexin	SRPN17
AAEL001667	XM_001653677.2	0.00195483	0.0447906	0.62	0.2	5.75	0.16	CSF	Not Significant	laccase-2
AAEL009810	XM_001660369.2	8.78e-13	1.27e-09	0.62	0.09	6.79	0.12	CSF	Not Significant	s
AAEL006969	XM_021847055.1	6.66e-07	0.000100084	0.62	0.12	5.47	0.12	CSF	Not Significant	uncharacterised protein
AAEL005232	XM_001650489.2	0.000969984	0.0272243	0.63	0.19	4.76	0.14	CSF	Not Significant	cyclin-dependent kinases regulatory subunit
AAEL020486	XM_021846037.1	2.23e-05	0.00145596	0.63	0.15	5.42	0.14	CSF	Not Significant	menin
AAEL001142	XM_021854996.1	2.57e-08	7.44e-06	0.63	0.11	7.17	0.14	CSF	Not Significant	protein sprint isoform X2
AAEL005575	XM_001651056.2	7.37e-06	0.000648432	0.63	0.14	8.41	0.14	CSF	Not Significant	transient-receptor-potential-like protein
AAEL014315	XM_001648375.2	0.000660711	0.0205112	0.63	0.18	6.74	0.16	CSF	Not Significant	uncharacterised protein
AAEL006054	XM_021849089.1	5.14e-07	8.15e-05	0.63	0.13	5.55	0.12	CSF	Not Significant	uncharacterised protein
AAEL013404	XM_001663544.2	1.42e-06	0.000183265	0.64	0.13	5.43	0.14	CSF	Not Significant	tetraspanin-2 isoform X2
AAEL023037	XM_001648521.2	3.23e-07	5.74e-05	0.65	0.13	8.7	0.15	CSF	Not Significant	ribose-phosphate pyrophosphokinase 1 isoform X4
AAEL002371	XM_011495288.2	0.00170239	0.0407568	0.65	0.21	5.08	0.18	CSF	Not Significant	UPF0428 protein CG16865
AAEL001128	XM_001652333.2	3.79e-05	0.00219257	0.66	0.16	7.28	0.16	CSF	Not Significant	probable 4-coumarate--CoA ligase 1
AAEL009863	XM_001654003.2	2.27e-12	2.76e-09	0.66	0.09	7.18	0.14	CSF	Not Significant	protein I'm not dead yet
AAEL011129	XM_001655056.2	0.000145024	0.00622258	0.66	0.17	7.82	0.17	CSF	Not Significant	sorbitol dehydrogenase
AAEL019564	XM_021850663.1	3.54e-05	0.00207788	0.66	0.16	6.79	0.16	CSF	Not Significant	uncharacterised protein
AAEL003934	XM_001648003.2	3.22e-07	5.74e-05	0.66	0.13	6.9	0.15	CSF	Not Significant	uncharacterised protein
AAEL026895	XM_021857245.1	6.03e-08	1.51e-05	0.67	0.12	5.54	0.15	CSF	Not Significant	dnaJ homolog subfamily B member 12-like
AAEL002898	XM_001662626.2	0.000149606	0.00638366	0.67	0.18	7.12	0.17	CSF	Not Significant	putative pterin-4-alpha-carbinolamine dehydratase
AAEL012162	XM_001655875.2	2.17e-06	0.000255034	0.68	0.14	5.19	0.14	CSF	Not Significant	aldehyde dehydrogenase, dimeric NADP-preferring
AAEL004547	XM_001649340.2	4.65e-07	7.52e-05	0.68	0.13	6.93	0.16	CSF	Not Significant	bombyxin B-1 homolog isoform X1
AAEL029007	XM_001655943.2	1.02e-08	3.53e-06	0.69	0.12	6.71	0.16	CSF	Not Significant	hydroxyacyl-coenzyme A dehydrogenase, mitochondrial isoform X1
AAEL012644	XM_001662721.2	0.000727304	0.0218446	0.69	0.2	7.24	0.19	CSF	Not Significant	uncharacterised protein
AAEL026710	XM_021857215.1	0.000349038	0.0125591	0.69	0.19	4.98	0.19	CSF	Not Significant	uncharacterised protein
AAEL006921	XM_021850154.1	0.000710218	0.0215271	0.7	0.21	4.75	0.18	CSF	Not Significant	cell division control protein 31 isoform X1
AAEL003560	XM_021843827.1	5.3e-05	0.00285799	0.7	0.17	4.91	0.16	CSF	Not Significant	POU domain protein CF1A
AAEL008528	XM_021849369.1	0.0021779	0.0484154	0.7	0.23	5.34	0.21	CSF	Not Significant	tyrosine-protein phosphatase corkscrew isoform X2
AAEL013535	XM_001663682.2	0.000224527	0.00892204	0.71	0.19	9.04	0.19	CSF	Not Significant	arrestin homolog
AAEL004127	XM_001648454.2	0.000206915	0.00835137	0.71	0.19	5.21	0.2	CSF	Not Significant	short-chain specific acyl-CoA dehydrogenase, mitochondrial
NA	XR_002500612.1	7.63e-06	0.000663215	0.72	0.16	7.2	0.19	CSF	Not Significant	carnitine O-palmitoyltransferase 1, liver isoform, transcript variant X4	NA
AAEL000101	XM_001657630.2	0.00173065	0.04122	0.72	0.23	5.13	0.22	CSF	Not Significant	luciferin 4-monooxygenase
AAEL006964	XM_001652404.2	1.21e-08	4.1e-06	0.72	0.13	6.06	0.18	CSF	Not Significant	uncharacterised protein
AAEL021755	XM_021856303.1	1.61e-15	5.31e-12	0.73	0.09	7.8	0.17	CSF	Not Significant	dr1-associated corepressor homolog
AAEL010867	XM_001661067.2	5.7e-05	0.00300285	0.73	0.18	7.13	0.2	CSF	Not Significant	serine protease snake
AAEL025146	XM_021856798.1	2.81e-05	0.00173991	0.74	0.18	5.25	0.17	CSF	Not Significant	serine hydroxymethyltransferase, mitochondrial-like
AAEL015432	XM_001652028.2	1.62e-05	0.00116557	0.74	0.17	5.48	0.2	CSF	Not Significant	serine protease easter
AAEL024274	XM_021847636.1	0.000443631	0.0152676	0.75	0.21	4.87	0.23	CSF	Not Significant	uncharacterised protein
AAEL020637	XM_021847752.1	0.00182564	0.0424556	0.75	0.24	4.47	0.22	CSF	Not Significant	zinc finger protein 583-like
AAEL011448	XM_001661618.2	3.68e-06	0.000390159	0.76	0.16	5.99	0.2	CSF	Not Significant	alpha-tocopherol transfer protein-like
AAEL003116	XM_001663184.2	2.34e-07	4.55e-05	0.76	0.15	9.78	0.2	CSF	Not Significant	arrestin homolog
AAEL011133	XM_001655064.2	5.67e-05	0.00299406	0.76	0.19	5.56	0.22	CSF	Not Significant	protein app1 isoform X1
AAEL001857	XM_001654094.2	7.12e-05	0.00357791	0.76	0.19	4.79	0.21	CSF	Not Significant	protein msta
AAEL013413	XM_001663554.2	4.23e-05	0.00237542	0.76	0.19	5.06	0.21	CSF	Not Significant	uncharacterised protein
AAEL004278	XM_001648802.2	2.12e-05	0.00140296	0.77	0.18	8.47	0.22	CSF	Not Significant	cytochrome b5-related protein
AAEL017536	XM_021843801.1	8.64e-06	0.00073153	0.77	0.17	6.76	0.21	CSF	Not Significant	holotricin-3 isoform X3	GRRP
AAEL011130	XM_001655054.2	6.15e-11	4.91e-08	0.77	0.12	6.95	0.2	CSF	Not Significant	sorbitol dehydrogenase
AAEL002595	XM_001655656.2	0.00063771	0.0199302	0.77	0.23	7.81	0.24	CSF	Not Significant	tryptase-2
NA	XM_021853013.1	3.37e-05	0.00200782	0.77	0.19	5.15	0.2	CSF	Not Significant	uncharacterised protein	NA
AAEL019767	XM_021855335.1	6.22e-06	0.000584704	0.78	0.17	7.48	0.22	CSF	Not Significant	serine protease 7-like isoform X2
AAEL003656	XM_001657092.2	0.00107794	0.0294674	0.78	0.24	6.89	0.25	CSF	Not Significant	uncharacterised protein
AAEL020512	XM_021840487.1	5.49e-06	0.000526926	0.79	0.17	6.95	0.23	CSF	Not Significant	biofilm and cell wall regulator 1-like
AAEL020590	XM_021856314.1	0.000178451	0.00744954	0.79	0.21	7.98	0.24	CSF	Not Significant	isocitrate dehydrogenase [NADP], mitochondrial
AAEL000851	XM_001651256.2	0.000769051	0.0228316	0.79	0.24	5.36	0.26	CSF	Not Significant	uncharacterised protein
AAEL000271	XM_001654754.2	8.89e-06	0.000744543	0.8	0.18	6.64	0.23	CSF	Not Significant	gamma-glutamyl hydrolase isoform X3
AAEL004025	XM_021854949.1	0.00152241	0.0376967	0.8	0.25	6.22	0.25	CSF	Not Significant	glucose dehydrogenase [FAD, quinone] isoform X1
AAEL019752	XM_021857706.1	7.14e-07	0.000104564	0.8	0.16	5.03	0.21	CSF	Not Significant	neurexin-1
AAEL022271	XM_021856657.1	6.15e-05	0.0032055	0.8	0.2	4.77	0.22	CSF	Not Significant	uncharacterised protein
AAEL006498	XM_001651947.3	1.02e-06	0.000140943	0.82	0.17	9.03	0.24	CSF	Not Significant	opsin-1	GPROP1
AAEL023932	XM_021856678.1	1.02e-06	0.000140943	0.82	0.17	9.03	0.24	CSF	Not Significant	opsin-1-like
AAEL002580	XM_021851296.1	0.00150979	0.0374646	0.82	0.26	7.86	0.28	CSF	Not Significant	transmembrane protease serine 2
AAEL027364	XM_021852469.1	3.45e-06	0.000369359	0.82	0.18	6.27	0.24	CSF	Not Significant	uncharacterised protein
AAEL019833	XM_021846618.1	0.00136357	0.0348843	0.82	0.26	5.19	0.21	CSF	Not Significant	zinc finger protein 585A isoform X1
AAEL006259	XM_001657569.3	9.06e-12	9.11e-09	0.84	0.12	11.56	0.23	CSF	Not Significant	opsin-1	GPROP2
AAEL009524	XM_001660139.2	3.55e-07	6.13e-05	0.84	0.16	8.48	0.24	CSF	Not Significant	probable maltase	MAL1
AAEL005213	XM_021839681.1	1.8e-14	4.62e-11	0.84	0.11	8.63	0.23	CSF	Not Significant	proton-coupled amino ac
AAEL009691	XM_021851812.1	2.67e-08	7.56e-06	0.84	0.15	7.77	0.24	CSF	Not Significant	pyruvate carboxylase, mitochondrial isoform X1
AAEL004559	XM_021849848.1	1.42e-08	4.62e-06	0.85	0.15	5.47	0.23	CSF	Not Significant	synaptosomal-associated protein 25 isoform X5
AAEL021140	XM_021843548.1	4.31e-07	7.12e-05	0.86	0.17	8.13	0.26	CSF	Not Significant	uncharacterised protein
AAEL020706	XM_001655654.2	0.00138592	0.0350863	0.87	0.27	6.3	0.32	CSF	Not Significant	serine protease 55
AAEL000213	XM_001658835.2	6.73e-11	5.14e-08	0.88	0.14	6.12	0.26	CSF	Not Significant	D-amino-ac
AAEL003505	XM_001663742.2	0.0020564	0.0465803	0.88	0.28	5.59	0.29	CSF	Not Significant	transcription factor AP-1 isoform X2
AAEL004931	XM_011494957.2	0.0004029	0.014118	0.89	0.25	5.9	0.31	CSF	Not Significant	beta-hexosamin
AAEL004672	XM_021851274.1	0.00159131	0.039059	0.89	0.28	4.26	0.33	CSF	Not Significant	uncharacterised protein
AAEL005651	XM_021846863.1	0.000191548	0.00789968	0.9	0.24	6.52	0.32	CSF	Not Significant	ethanolamine-phosphate cyt
NA	XM_021843153.1	1.02e-08	3.53e-06	0.9	0.16	6.25	0.27	CSF	Not Significant	pept	NA
AAEL010462	XM_021857309.1	0.000535496	0.0175417	0.9	0.26	4.76	0.33	CSF	Not Significant	vesicular acetylcholine transporter
AAEL019507	XM_021849566.1	0.00211621	0.047424	0.91	0.3	5.02	0.32	CSF	Not Significant	solute carrier family 12 member 4 isoform X4
AAEL003123	XM_021852630.1	2e-05	0.00134401	0.91	0.21	6.44	0.31	CSF	Not Significant	uncharacterised protein
NA	XR_002503029.1	7.69e-10	3.79e-07	0.92	0.15	7.36	0.28	CSF	Not Significant	uncharacterised protein	NA
AAEL012423	XM_001662507.2	0.00111813	0.0302798	0.92	0.28	4.89	0.35	CSF	Not Significant	uncharacterised protein
AAEL006704	XM_001657898.2	2.61e-11	2.32e-08	0.93	0.14	7.54	0.28	CSF	Not Significant	angiopoietin-2
AAEL007942	XM_001658682.2	4.08e-05	0.00231809	0.93	0.23	4.56	0.29	CSF	Not Significant	ficolin-1
AAEL025888	XM_021851079.1	0.00203099	0.0463221	0.94	0.3	7	0.38	CSF	Not Significant	lysozyme
AAEL009126	XM_001653623.3	0.000765376	0.022781	0.94	0.28	6.17	0.36	CSF	Not Significant	probable cytochrome P450 6a14	CYP6N6
AAEL007109	XM_021842991.1	9.66e-06	0.000786322	0.94	0.21	5.76	0.32	CSF	Not Significant	transmembrane protease serine 9
AAEL011323	XM_021844369.1	3.55e-12	4.1e-09	0.95	0.14	5.74	0.29	CSF	Not Significant	transcription factor HNF-4 homolog isoform X1	Hnf4
AAEL019596	XM_021845091.1	8.38e-12	8.81e-09	0.96	0.14	5.79	0.3	CSF	Not Significant	insulin receptor substrate 2 isoform X3
AAEL005160	XM_021853295.1	0.000418374	0.0145063	0.96	0.27	6.42	0.37	CSF	Not Significant	sodium-independent sulfate anion transporter isoform X2
AAEL005533	XM_001651027.2	7.06e-06	0.000625152	0.96	0.21	4.63	0.31	CSF	Not Significant	synaptic vesicle glycoprotein 2B
AAEL004522	XM_001649293.3	0.000585797	0.0187178	0.96	0.28	6.69	0.37	CSF	Not Significant	uncharacterised protein	GAM1
AAEL017116	XM_011494970.2	0.000194201	0.00793514	0.97	0.26	7.65	0.36	CSF	Not Significant	hrp65 protein isoform X2
AAEL015527	XM_001647622.2	0.000979687	0.0272978	0.97	0.29	6.69	0.39	CSF	Not Significant	polyserase-2
NA	XR_002500107.1	8.36e-11	5.54e-08	0.98	0.15	5.9	0.32	CSF	Not Significant	lncRNA	NA
NA	XR_002500951.1	0.00104105	0.0287182	1	0.3	4.56	0.41	CSF	Not Significant	lncRNA	NA
AAEL002301	XM_001661175.2	9.42e-05	0.00436465	1.01	0.26	7.34	0.38	CSF	Not Significant	tryptase isoform X1
AAEL000669	XM_021854774.1	7.25e-11	5.14e-08	1.02	0.16	6.37	0.34	CSF	Not Significant	uncharacterised protein
AAEL003279	XM_001656606.2	6.47e-05	0.00334557	1.03	0.26	5.69	0.4	CSF	Not Significant	melanization protease 1
AAEL003889	XM_001664239.3	9.52e-11	6.12e-08	1.04	0.16	5.87	0.36	CSF	Not Significant	beta-1,3-glucan-binding protein	GNBPB1
AAEL019526	XM_021842988.1	5.08e-06	0.000504431	1.05	0.23	7.25	0.39	CSF	Not Significant	uncharacterised protein
AAEL006136	XM_001657489.2	6.78e-05	0.00346692	1.06	0.27	7.36	0.42	CSF	Not Significant	proclotting enzyme
AAEL006650	XM_021854190.1	1.68e-07	3.38e-05	1.09	0.21	5.47	0.41	CSF	Not Significant	voltage-gated potassium channel subunit beta-2 isoform X1
AAEL010893	XM_001654981.2	0.000159962	0.00678798	1.12	0.3	4.54	0.43	CSF	Not Significant	carbonic anhydrase 2
AAEL005769	XM_021848546.1	2.95e-08	8.21e-06	1.17	0.21	6.56	0.46	CSF	Not Significant	glucose dehydrogenase [FAD, quinone]
AAEL001022	XM_001657833.2	2.18e-05	0.00142304	1.19	0.28	6.22	0.52	CSF	Not Significant	regucalcin isoform X1
AAEL001271	XM_021842788.1	0.000281989	0.0106453	1.2	0.33	5.33	0.56	CSF	Not Significant	uncharacterised protein
NA	XR_002502556.1	5.5e-05	0.00292558	1.21	0.3	4.32	0.5	CSF	Not Significant	lncRNA	NA
AAEL001271	XM_001652838.2	0.000602896	0.0191002	1.21	0.35	6.82	0.59	CSF	Not Significant	uncharacterised protein
AAEL020488	XM_021843726.1	6.86e-08	1.64e-05	1.23	0.23	4.81	0.52	CSF	Not Significant	CUGBP Elav-like family member 4 isoform X5
AAEL002696	XM_001662083.2	0.00174401	0.0413466	1.27	0.41	6.15	0.69	CSF	Not Significant	glutamyl aminopept
AAEL012086	XM_001662191.2	0.000343107	0.0124569	1.31	0.37	8.1	0.68	CSF	Not Significant	uncharacterised protein	LRIM1
AAEL017023	XM_021845649.1	0.00126698	0.0331839	1.32	0.41	8.24	0.73	CSF	Not Significant	CD109 antigen
AAEL000087	XM_001647813.2	2.69e-06	0.000303658	1.34	0.29	6.28	0.64	CSF	Not Significant	CD109 antigen
AAEL017536	XM_021843799.1	8.37e-06	0.000714489	1.34	0.3	9.09	0.64	CSF	Not Significant	holotricin-3 isoform X1	GRRP
AAEL000668	XM_001649729.2	6.26e-06	0.000586557	1.34	0.3	6.7	0.64	CSF	Not Significant	protein flightless-1 homolog
AAEL004715	XM_021846802.1	6.88e-10	3.46e-07	1.37	0.22	7.05	0.62	CSF	Not Significant	protein BTG1
AAEL001901	XM_021846979.1	0.000282162	0.0106453	1.37	0.38	3.85	0.58	CSF	Not Significant	ras-related and estrogen-regulated growth inhibitor-like protein
AAEL007626	XM_001658462.3	0.000372889	0.0133083	1.42	0.4	6.03	0.79	CSF	Not Significant	gram-negative bacteria-binding protein 1	GNBPA1
AAEL013245	XM_021857263.1	0.000823296	0.0239501	1.42	0.43	5.07	0.82	CSF	Not Significant	serine protease 7 isoform X2	CLIPB28
AAEL019609	XM_021845370.1	0.000221826	0.00882991	1.52	0.41	6.03	0.71	CSF	Not Significant	protein Gawky isoform X1
NA	XM_021838838.1	5.24e-05	0.00284072	1.53	0.38	6.91	0.87	CSF	Not Significant	serine protease snake-like isoform X1	NA
AAEL004667	XM_001649512.2	4.26e-05	0.00237979	1.55	0.38	5.71	0.89	CSF	Not Significant	uncharacterised protein
AAEL013245	XM_021857262.1	0.00111048	0.0301433	1.57	0.48	5	1.02	CSF	Not Significant	coagulation factor IX isoform X1	CLIPB28
AAEL014382	XM_001648588.3	0.000253759	0.00974864	1.63	0.45	5.21	1.04	CSF	Not Significant	collectin-11	CTLMA14
NA	XR_002502539.1	1.55e-10	9.45e-08	1.66	0.26	4.49	0.91	CSF	Not Significant	lncRNA	NA
AAEL009474	XM_001660053.3	0.000979205	0.0272978	1.7	0.52	5.55	1.19	CSF	Not Significant	pept	PGRPS1
NA	XR_002501300.1	9.92e-11	6.2e-08	1.73	0.27	4.35	0.93	CSF	Not Significant	lncRNA	NA
AAEL011622	XM_001661728.2	4.64e-05	0.00254704	1.81	0.44	6.16	1.22	CSF	Not Significant	plasma kallikrein
AAEL021257	XM_021837338.1	0.000295141	0.0110449	1.82	0.5	5.02	1.3	CSF	Not Significant	serine protease 55 isoform X1
NA	XR_002502765.1	0.000209974	0.00844533	1.88	0.51	3.47	1.34	CSF	Not Significant	lncRNA	NA
AAEL027829	XM_021839181.1	1.22e-12	1.66e-09	1.89	0.27	6.3	1.15	CSF	Not Significant	pancreatic lipase-related protein 2
NA	XR_002502184.1	0.000875538	0.0251535	1.92	0.58	5.76	1.51	CSF	Not Significant	lncRNA	NA
AAEL017139	XM_011494679.2	0.000699904	0.0213528	1.92	0.57	5.03	1.49	CSF	Not Significant	uncharacterised protein
NA	XR_002500163.1	0.00107386	0.0294254	1.95	0.6	5.11	1.57	CSF	Not Significant	lncRNA	NA
NA	XR_002502601.1	6.44e-05	0.00714769	-1.98	0.5	4.46	1.48	MBF	Not Significant	lncRNA	NA
AAEL003581	XM_001656995.2	3.97e-05	0.00495183	-1.92	0.47	5.33	1.36	MBF	Not Significant	amidophosphoribosyltransferase
AAEL012825	XM_001662902.2	1.69e-07	5.38e-05	-1.8	0.34	7.44	1.11	MBF	Not Significant	bifunctional purine biosynthesis protein PURH
NA	XR_002502285.1	3.05e-13	3.48e-10	-1.8	0.25	4.8	1.04	MBF	Not Significant	lncRNA	NA
AAEL003000	XM_001662872.2	0.000334978	0.0222871	-1.74	0.49	3.38	0.99	MBF	Not Significant	probable insulin-like pept
AAEL028013	XM_001655996.2	1.66e-05	0.00267303	-1.69	0.39	7.14	1.04	MBF	Not Significant	alanine--glyoxylate aminotransferase 2-like
AAEL003365	XM_001656698.2	0.000196937	0.0152372	-1.67	0.45	7.02	1.08	MBF	Not Significant	acylpyruvase FAHD1, mitochondrial
AAEL014426	XM_001648711.2	0.000218798	0.0164812	-1.66	0.45	5.92	1.07	MBF	Not Significant	glycine dehydrogenase (decarboxylating), mitochondrial
AAEL025199	XM_021854796.1	3.34e-05	0.0044223	-1.65	0.4	5.97	1.01	MBF	Not Significant	C-1-tetrahydrofolate synthase, cytoplasmic isoform X2
AAEL005749	XM_001651360.2	0.000142972	0.0123468	-1.64	0.43	6.65	1.03	MBF	Not Significant	lysosomal alpha-mannos
AAEL009479	XM_021843405.1	0.00020028	0.0154047	-1.6	0.43	5.09	0.98	MBF	Not Significant	proton-coupled amino ac
AAEL000006	XM_001647885.2	0.000106114	0.0101366	-1.52	0.39	7.09	0.87	MBF	Not Significant	phosphoenolpyruvate carboxykinase [GTP]
AAEL001134	XM_001652336.2	0.000683655	0.0379539	-1.46	0.43	6.67	0.86	MBF	Not Significant	probable methylmalonate-semialdehyde dehydrogenase [acylating], mitochondrial
NA	XR_002500770.1	1.05e-07	3.87e-05	-1.45	0.27	4.52	0.67	MBF	Not Significant	lncRNA	NA
AAEL004342	XM_001648885.2	1.98e-06	0.00045645	-1.44	0.3	4.29	0.74	MBF	Not Significant	ral odorant-binding protein 99b	OBP18
AAEL012062	XM_021837809.1	0.000424446	0.0269799	-1.44	0.41	5.78	0.83	MBF	Not Significant	sodium/potassium-transporting ATPase subunit alpha isoform X10
AAEL008041	XM_021848594.1	1.28e-09	8.14e-07	-1.37	0.23	5.63	0.59	MBF	Not Significant	bleomycin hydrolase isoform X1
AAEL020846	XM_021842431.1	0.000733062	0.0396665	-1.35	0.4	6.24	0.74	MBF	Not Significant	uncharacterised protein
NA	XR_002503230.1	0.000247284	0.0179928	-1.31	0.36	4.61	0.66	MBF	Not Significant	lncRNA	NA
AAEL010487	XM_021837920.1	0.000613462	0.0351999	-1.27	0.37	5.3	0.65	MBF	Not Significant	protein THEM6
AAEL003606	XM_001656993.2	2.09e-06	0.00047086	-1.25	0.26	7.39	0.55	MBF	Not Significant	multifunctional protein ADE2
AAEL006113	XM_001651757.2	0.00072376	0.0392875	-1.23	0.36	6.58	0.61	MBF	Not Significant	cystinosin homolog isoform X3
AAEL003289	XM_021848998.1	9.57e-05	0.00934866	-1.22	0.31	5.54	0.56	MBF	Not Significant	membrane-bound alkaline phosphatase
AAEL006179	XM_021848520.1	0.000237487	0.0174283	-1.21	0.33	4.58	0.57	MBF	Not Significant	tubulin alpha-8 chain
AAEL001533	XM_001659499.2	1.23e-05	0.002049	-1.2	0.27	5.96	0.52	MBF	Not Significant	UDP-glucuronosyltransferase 2C1
AAEL009313	XM_021857017.1	0.000228075	0.01703	-1.15	0.31	5.19	0.52	MBF	Not Significant	probable elongation factor 1-delta isoform X1
AAEL007090	XM_021842357.1	5.26e-09	3e-06	-1.15	0.2	8.61	0.44	MBF	Not Significant	pyridoxal phosphate phosphatase
AAEL005997	XM_001657299.2	7.58e-08	3.01e-05	-1.14	0.21	5.52	0.41	MBF	Not Significant	probable fatty ac
AAEL008760	XM_001659410.2	0.000516653	0.0312164	-1.13	0.32	7.34	0.51	MBF	Not Significant	transmembrane protein 164
AAEL000500	XM_001656926.2	2.71e-05	0.00382517	-1.13	0.27	10.68	0.47	MBF	Not Significant	uncharacterised protein
AAEL001593	XM_021840158.1	0.000921167	0.0468781	-1.11	0.34	6.87	0.51	MBF	Not Significant	glycerol-3-phosphate dehydrogenase [NAD(+)], cytoplasmic isoform X4
AAEL012134	XM_001662220.2	0.000561206	0.0330899	-1.11	0.32	5.76	0.45	MBF	Not Significant	transcriptional activator protein Pur-beta isoform X1
AAEL007136	XM_001658095.2	1.21e-07	4.23e-05	-1.1	0.21	6.44	0.41	MBF	Not Significant	facilitated trehalose transporter Tret1
AAEL004229	XM_001648685.3	3.82e-06	0.00077715	-1.1	0.24	8.02	0.43	MBF	Not Significant	glutathione S-transferase theta-1	GSTT4
AAEL020452	XM_021841032.1	2.4e-08	1.21e-05	-1.1	0.2	7.14	0.38	MBF	Not Significant	titin
AAEL001100	XM_001652368.2	8.11e-08	3.15e-05	-1.09	0.2	10.35	0.4	MBF	Not Significant	phosphoserine phosphatase isoform X2
AAEL003581	XM_021839185.1	1.57e-07	5.27e-05	-1.08	0.21	6.1	0.4	MBF	Not Significant	amidophosphoribosyltransferase
AAEL004631	XM_001649480.2	1.14e-07	4.07e-05	-1.05	0.2	6.76	0.37	MBF	Not Significant	actin-87E
AAEL012041	XM_021857424.1	3.27e-05	0.00436967	-1.05	0.25	6.05	0.39	MBF	Not Significant	sodium-independent sulfate anion transporter isoform X3
AAEL014556	XM_001648967.2	0.000128314	0.0116704	-1.04	0.27	4.81	0.41	MBF	Not Significant	2-oxo-4-hydroxy-4-carboxy-5-ure
AAEL007592	XM_001658422.3	2.73e-05	0.00382739	-1.04	0.25	6.8	0.4	MBF	Not Significant	mite group 2 allergen Tyr p 2
AAEL013341	XM_001663449.2	4.09e-07	0.000114674	-1.04	0.21	5.87	0.37	MBF	Not Significant	protein lethal(2)essential for life
AAEL025053	XM_021847994.1	9.15e-05	0.00904124	-0.98	0.25	4.68	0.33	MBF	Not Significant	clavesin-1
AAEL001100	XM_001652369.2	0.000167513	0.0137574	-0.97	0.26	4.93	0.34	MBF	Not Significant	phosphoserine phosphatase isoform X1
AAEL010681	XM_001660967.2	8.8e-06	0.00154657	-0.97	0.22	5.31	0.33	MBF	Not Significant	sodium- and chlor
AAEL000427	XM_021853246.1	0.000115435	0.010722	-0.95	0.25	8.38	0.35	MBF	Not Significant	glycerol-3-phosphate acyltransferase 3 isoform X1
AAEL009766	XM_001660283.2	0.00057967	0.0335992	-0.95	0.28	5.56	0.36	MBF	Not Significant	lipoam
AAEL011338	XM_001661558.2	0.000987078	0.0483612	-0.94	0.29	4.36	0.34	MBF	Not Significant	uncharacterised protein
AAEL005384	XM_001650782.2	2.89e-06	0.000609469	-0.92	0.2	8.03	0.29	MBF	Not Significant	phosphoribosylformylglycinam
AAEL025187	XM_021856873.1	7.99e-06	0.00142291	-0.92	0.21	5.95	0.29	MBF	Not Significant	titin
AAEL019656	XM_021839461.1	0.000622913	0.035504	-0.91	0.27	6.25	0.33	MBF	Not Significant	AMP deaminase 2 isoform X1
AAEL005429	XM_001650834.2	3.64e-05	0.00475673	-0.9	0.22	7.48	0.3	MBF	Not Significant	probable 2-oxoglutarate dehydrogenase E1 component DHKTD1 homolog, mitochondrial
AAEL004407	XM_001649022.2	0.000227478	0.01703	-0.89	0.24	6.04	0.3	MBF	Not Significant	venom allergen 5
AAEL000585	XM_021849592.1	5.67e-05	0.00650272	-0.87	0.22	5.38	0.28	MBF	Not Significant	uncharacterised protein
AAEL012674	XM_001662754.2	0.000929796	0.0470015	-0.86	0.26	6.88	0.31	MBF	Not Significant	D-aspartate ox
AAEL013623	XM_001656848.2	1.72e-05	0.00275434	-0.86	0.2	9.87	0.24	MBF	Not Significant	trypsin eta
AAEL026967	XM_021856383.1	2.36e-05	0.00348125	-0.85	0.2	6.3	0.25	MBF	Not Significant	troponin T, skeletal muscle-like
AAEL026217	XM_021845407.1	2.03e-05	0.00306762	-0.84	0.2	8.44	0.25	MBF	Not Significant	myosin heavy chain, muscle
AAEL010340	XM_001654408.2	5.57e-05	0.00644025	-0.84	0.21	5.94	0.26	MBF	Not Significant	serine/arginine-rich splicing factor 2
AAEL002510	XM_001655400.2	7.15e-05	0.00773648	-0.83	0.21	6.54	0.25	MBF	Not Significant	serine hydroxymethyltransferase, cytosolic isoform X2
AAEL009298	XM_001659844.2	9.03e-05	0.00904124	-0.82	0.21	5.64	0.22	MBF	Not Significant	N-acetylneuraminate lyase B
AAEL002417	XM_001655172.2	0.000115716	0.010722	-0.82	0.21	5.85	0.23	MBF	Not Significant	troponin T, skeletal muscle isoform X1
AAEL014275	XM_001648284.2	3.41e-05	0.0044802	-0.81	0.2	7.48	0.24	MBF	Not Significant	mitochondrial am
AAEL027199	XM_021838489.1	6.12e-05	0.00688101	-0.8	0.2	6.23	0.21	MBF	Not Significant	adenylosuccinate lyase
NA	XR_002498728.1	0.000161179	0.0133787	-0.79	0.21	5.64	0.23	MBF	Not Significant	lncRNA	NA
AAEL010590	XM_001654621.2	7.81e-05	0.00819517	-0.78	0.2	7.27	0.19	MBF	Not Significant	aldose 1-epimerase
AAEL007050	XM_001652469.2	9.2e-05	0.00904124	-0.78	0.2	6.81	0.2	MBF	Not Significant	facilitated trehalose transporter Tret1
NA	XR_002499166.1	0.000193436	0.0151112	-0.78	0.21	11.03	0.23	MBF	Not Significant	lncRNA	NA
AAEL002683	XM_001662081.2	7.15e-05	0.00773648	-0.78	0.2	8.08	0.22	MBF	Not Significant	xanthine dehydrogenase
AAEL004855	XM_001649861.2	0.000185258	0.0146654	-0.76	0.2	10.24	0.21	MBF	Not Significant	ADP,ATP carrier protein 1
AAEL008879	XM_001653466.2	0.000826914	0.0432397	-0.76	0.23	8.96	0.24	MBF	Not Significant	kynurenine 3-monooxygenase
NA	XR_002499164.1	0.000278092	0.0192514	-0.75	0.21	10.6	0.2	MBF	Not Significant	lncRNA	NA
AAEL011022	XM_001661260.2	0.000183577	0.0145999	-0.75	0.2	6.18	0.2	MBF	Not Significant	paxillin
AAEL008028	XM_001658783.2	0.000169092	0.0137681	-0.75	0.2	7.64	0.21	MBF	Not Significant	uncharacterised protein
AAEL006823	XM_001658004.2	0.000157949	0.0132391	-0.74	0.2	8.1	0.2	MBF	Not Significant	probable 4-coumarate--CoA ligase 3
AAEL025362	XM_021846158.1	0.000268363	0.0187296	-0.73	0.2	7.95	0.2	MBF	Not Significant	60S ribosomal protein L10
AAEL001673	XM_001659913.2	0.00021001	0.0159598	-0.73	0.2	8.09	0.19	MBF	Not Significant	actin, muscle
AAEL018288	XM_021853546.1	0.000342875	0.0226364	-0.72	0.2	7.7	0.16	MBF	Not Significant	dystonin isoform X43
AAEL007030	XM_001658043.2	0.000334457	0.0222871	-0.72	0.2	7.19	0.2	MBF	Not Significant	neutral ceram
AAEL014871	XM_021850458.1	0.000484315	0.0297889	-0.71	0.2	6.33	0.18	MBF	Not Significant	bifunctional methylenetetrahydrofolate dehydrogenase/cyclohydrolase, mitochondrial isoform X1
AAEL003317	XM_021848997.1	0.00100237	0.0489698	-0.71	0.22	11.62	0.21	MBF	Not Significant	membrane-bound alkaline phosphatase
AAEL008707	XM_001659392.2	0.000493255	0.030122	-0.71	0.2	6	0.16	MBF	Not Significant	protein suppressor of white apricot
AAEL003098	XM_001663115.2	0.000454947	0.0283451	-0.7	0.2	6.72	0.18	MBF	Not Significant	UDP-glucuronosyltransferase 2B13
AAEL013533	XM_021844709.1	0.000688932	0.0380002	-0.69	0.2	7.73	0.16	MBF	Not Significant	ribosome biosis protein NSA2 homolog
AAEL000951	XM_001657449.2	0.000957588	0.0474603	-0.65	0.2	8.4	0.14	MBF	Not Significant	probable elongation factor 1-beta
AAEL019426	XM_021838386.1	0.000546516	0.0325573	0.68	0.2	7.03	0.18	MBF	Not Significant	ETS-like protein pointed isoform X1
AAEL024535	XM_021857581.1	0.000567742	0.0332376	0.69	0.2	8.71	0.17	MBF	Not Significant	cadherin-23
AAEL023098	XM_021849913.1	0.000584749	0.0337791	0.69	0.2	8.51	0.19	MBF	Not Significant	eukaryotic translation initiation factor 4 gamma 2
AAEL006879	XM_021840289.1	0.00101894	0.0492513	0.69	0.21	7.1	0.19	MBF	Not Significant	mitochondrial folate transporter/carrier
AAEL019923	XM_021850687.1	0.000709504	0.038884	0.69	0.2	6.05	0.18	MBF	Not Significant	uncharacterised protein
AAEL008107	XM_021850639.1	0.000353165	0.023226	0.7	0.2	8.34	0.19	MBF	Not Significant	protein purity of essence
NA	XR_002500612.1	0.000748675	0.0401304	0.71	0.21	6.5	0.19	MBF	Not Significant	carnitine O-palmitoyltransferase 1, liver isoform, transcript variant X4	NA
AAEL014158	XM_021851518.1	0.00101965	0.0492513	0.71	0.22	6.45	0.21	MBF	Not Significant	ceramide phosphoethanolamine synthase
AAEL006476	XM_021844506.1	0.000303039	0.0204626	0.71	0.2	7	0.17	MBF	Not Significant	zinc finger protein Noc
NA	XR_002502746.1	0.000279721	0.0192861	0.72	0.2	7.08	0.17	MBF	Not Significant	lncRNA	NA
AAEL020739	XM_021844191.1	0.000455869	0.0283451	0.72	0.21	7.05	0.19	MBF	Not Significant	protein lifeguard 1 isoform X3
AAEL005339	XM_001650661.2	0.000666692	0.0372717	0.73	0.21	6.36	0.21	MBF	Not Significant	hepatocyte growth factor-regulated tyrosine kinase substrate isoform X1
AAEL022689	XM_021843650.1	0.000296735	0.0202146	0.73	0.2	6.81	0.2	MBF	Not Significant	nuclear receptor coactivator 6 isoform X5
AAEL026751	XM_021844906.1	0.000646366	0.036476	0.74	0.22	8.39	0.22	MBF	Not Significant	protein ref(2)P
AAEL002539	XM_021857713.1	0.000148469	0.0125979	0.76	0.2	7.41	0.2	MBF	Not Significant	plastin-1 isoform X1
AAEL002165	XM_001654790.2	0.000217908	0.0164812	0.76	0.21	5.85	0.22	MBF	Not Significant	putative hydroxypyruvate isomerase
AAEL005048	XM_001650245.2	0.000573673	0.0333648	0.76	0.22	5.87	0.18	MBF	Not Significant	serine palmitoyltransferase small subunit A isoform X2
AAEL001495	XM_001653350.2	0.000566293	0.0332376	0.76	0.22	5.24	0.19	MBF	Not Significant	uncharacterised protein
AAEL012337	XM_021854308.1	0.000174787	0.0140314	0.77	0.21	6.98	0.23	MBF	Not Significant	protein goliath isoform X1
AAEL013047	XM_001663216.2	8.12e-05	0.00831595	0.77	0.2	8.58	0.21	MBF	Not Significant	sphingolip
AAEL005706	XM_021855289.1	8.06e-05	0.00829984	0.78	0.2	6.6	0.22	MBF	Not Significant	hormone-sensitive lipase
AAEL003713	XM_001664013.2	0.000134455	0.0119603	0.78	0.2	6.66	0.22	MBF	Not Significant	leucine-rich repeat-containing G-protein coupled receptor 5
AAEL020739	XM_021844192.1	0.00096376	0.0476279	0.78	0.24	7.16	0.25	MBF	Not Significant	protein lifeguard 1 isoform X4
AAEL002005	XM_021847512.1	0.000926261	0.0469975	0.79	0.24	4.91	0.22	MBF	Not Significant	cytochrome P450 CYP12A2	CYP12F6
AAEL020132	XM_021852091.1	0.000400624	0.02585	0.8	0.23	5.41	0.22	MBF	Not Significant	cholinephosphotransferase 1 isoform X4
AAEL001582	XM_021840153.1	7.42e-05	0.00788248	0.8	0.2	6.85	0.24	MBF	Not Significant	kinesin-like protein KIF13A isoform X4
AAEL018117	XM_021848114.1	9.88e-05	0.00960287	0.8	0.2	5.94	0.24	MBF	Not Significant	uncharacterised protein
AAEL018695	XM_021837345.1	0.000139394	0.0121322	0.81	0.21	6.56	0.25	MBF	Not Significant	metastasis-associated protein MTA3
AAEL002219	XM_001654941.2	0.000160659	0.0133787	0.81	0.21	5.5	0.22	MBF	Not Significant	palmitoyltransferase ZDHHC3
AAEL002886	XM_001662615.2	0.000232494	0.0172844	0.81	0.22	8.17	0.25	MBF	Not Significant	thioredoxin reductase 1, mitochondrial isoform X4
AAEL003743	XM_021837446.1	0.000130557	0.0117494	0.81	0.21	7.28	0.25	MBF	Not Significant	V-type proton ATPase 116 kDa subunit a isoform X4
AAEL012702	XM_001662763.2	3.83e-05	0.00484504	0.82	0.2	9.69	0.23	MBF	Not Significant	ATP-binding cassette sub-family A member 3
AAEL019568	XM_021848066.1	0.0003417	0.0226364	0.83	0.23	8.25	0.27	MBF	Not Significant	S-adenosylmethionine synthase isoform X1
AAEL019586	XM_021839412.1	7.23e-05	0.00777237	0.86	0.22	8.27	0.22	MBF	Not Significant	neurobeachin isoform X10
AAEL011343	XM_021841535.1	1.26e-05	0.00207576	0.86	0.2	8.67	0.24	MBF	Not Significant	protocadherin Fat 3
AAEL006472	XM_021855309.1	0.000667005	0.0372717	0.88	0.26	6.76	0.31	MBF	Not Significant	dmX-like protein 2 isoform X2
AAEL006054	XM_021849089.1	0.000723682	0.0392875	0.88	0.26	4.65	0.29	MBF	Not Significant	uncharacterised protein
AAEL004839	XM_021842036.1	0.000412193	0.0264748	0.89	0.25	5.04	0.29	MBF	Not Significant	cyclin-T isoform X2
AAEL001583	XM_021840180.1	5.89e-05	0.00671058	0.89	0.22	7.1	0.3	MBF	Not Significant	protein dopey-1 homolog isoform X4
AAEL010879	XM_001661082.2	0.000200904	0.0154047	0.9	0.24	5.71	0.32	MBF	Not Significant	cell death-inducing p53-target protein 1
AAEL020264	XM_021845439.1	0.000372817	0.0242387	0.9	0.25	6.89	0.32	MBF	Not Significant	protein s
AAEL014541	XM_001648911.2	5.32e-06	0.00102157	0.9	0.2	7.06	0.26	MBF	Not Significant	protein-glucosylgalactosylhydroxylysine glucos
AAEL013068	XM_021844807.1	0.000203739	0.0155524	0.9	0.24	6.85	0.32	MBF	Not Significant	serine/threonine-protein phosphatase PP2A
AAEL009639	XM_001653845.2	0.000266852	0.0187004	0.9	0.25	4.8	0.31	MBF	Not Significant	ubiquitin-like protein 3
NA	XR_002502139.1	1.97e-05	0.003037	0.91	0.21	5.49	0.28	MBF	Not Significant	lncRNA	NA
AAEL020547	XM_021854000.1	9.12e-05	0.00904124	0.92	0.23	5.84	0.27	MBF	Not Significant	furin-like protease 1
NA	XR_002501896.1	0.00101374	0.0492443	0.92	0.28	5.45	0.34	MBF	Not Significant	lncRNA	NA
AAEL007979	XM_021847734.1	0.000672085	0.0374332	0.92	0.27	6.38	0.34	MBF	Not Significant	P protein
AAEL003954	XM_001648070.2	2.37e-06	0.000526345	0.92	0.2	7.75	0.26	MBF	Not Significant	uncharacterised protein
AAEL019567	XM_021849242.1	0.000554241	0.0327923	0.94	0.27	7.25	0.35	MBF	Not Significant	inner centromere protein A isoform X14
NA	XR_002501021.1	0.000183499	0.0145999	0.94	0.25	5.27	0.34	MBF	Not Significant	lncRNA	NA
AAEL007770	XM_021844057.1	0.000545256	0.0325573	0.95	0.27	5.71	0.36	MBF	Not Significant	potassium voltage-gated channel subfamily H member 8 isoform X2
AAEL012134	XM_021855138.1	2.43e-06	0.000532384	0.95	0.2	6.33	0.28	MBF	Not Significant	transcriptional activator protein Pur-beta isoform X2
AAEL001960	XM_001660676.2	1.04e-06	0.000269717	0.96	0.2	7.93	0.29	MBF	Not Significant	probable cytochrome P450 12a4, mitochondrial isoform X1
AAEL019458	XM_021855717.1	1.01e-06	0.000264914	0.97	0.2	7.09	0.32	MBF	Not Significant	plasma membrane calcium-transporting ATPase 1 isoform X6
AAEL008579	XM_021853358.1	5.33e-05	0.00628727	0.97	0.24	4.86	0.34	MBF	Not Significant	probable helicase with zinc finger domain
AAEL007450	XM_021845374.1	5.25e-05	0.00623717	0.97	0.24	6.24	0.35	MBF	Not Significant	protein odd-skipped
AAEL025391	XM_021848381.1	2.52e-05	0.00365468	0.97	0.23	7.36	0.34	MBF	Not Significant	uncharacterised protein
AAEL003190	XM_001656489.2	0.000686908	0.0380002	0.98	0.29	5.58	0.39	MBF	Not Significant	uncharacterised protein
AAEL010508	XM_021841516.1	5.5e-06	0.00104424	0.99	0.22	7.73	0.33	MBF	Not Significant	vacuolar protein sorting-associated protein 13C isoform X5
AAEL022593	XM_021839839.1	0.000249552	0.0180809	1	0.27	4.85	0.39	MBF	Not Significant	circadian locomoter output cycles protein kaput
AAEL012069	XM_021849766.1	5.1e-06	0.000990882	1	0.22	7.42	0.36	MBF	Not Significant	probable phospholip	GPXH1
AAEL007238	XM_001658211.2	0.000327254	0.021944	1	0.28	5.69	0.39	MBF	Not Significant	uncharacterised protein
AAEL022413	XM_021853208.1	3.76e-05	0.004836	1.01	0.24	4.81	0.34	MBF	Not Significant	nucleolysin TIAR
AAEL006582	XM_021842427.1	0.00046571	0.0287479	1.02	0.29	7.34	0.41	MBF	Not Significant	calcium-transporting ATPase sarcoplasmic/endoplasmic reticulum type isoform X1
AAEL009932	XM_021838477.1	0.0005044	0.0306394	1.03	0.3	6.66	0.35	MBF	Not Significant	protein lethal(2) giant larvae
AAEL000797	XM_001651232.2	0.000873314	0.0449704	1.03	0.31	6.44	0.43	MBF	Not Significant	senecionine N-oxygenase
AAEL008953	XM_021840861.1	0.000436554	0.0275448	1.03	0.29	5.68	0.42	MBF	Not Significant	transcription factor kayak isoform X1
NA	XM_021856646.1	3.03e-05	0.00413916	1.04	0.25	4.74	0.4	MBF	Not Significant	proline-rich protein 36	NA
AAEL018699	XM_021841011.1	3.62e-07	0.000105034	1.04	0.2	6.75	0.37	MBF	Not Significant	sorbin and SH3 domain-containing protein 1 isoform X17
AAEL003645	XM_001657033.2	1.06e-07	3.87e-05	1.04	0.2	8.78	0.37	MBF	Not Significant	stearoyl-CoA desaturase 5
AAEL001061	XM_011495049.2	3.67e-06	0.000756914	1.06	0.23	5.08	0.37	MBF	Not Significant	glutathione S-transferase 1 isoform X3	GSTD1
AAEL026884	XM_021850184.1	8.76e-05	0.00891847	1.06	0.27	4.46	0.36	MBF	Not Significant	polyadenylate-binding protein 1-B-like
AAEL026603	XM_021839473.1	0.000634855	0.035945	1.06	0.31	6.27	0.45	MBF	Not Significant	transient receptor potential cation channel protein painless isoform X1
AAEL026603	XM_021839474.1	0.000634855	0.035945	1.06	0.31	6.27	0.45	MBF	Not Significant	transient receptor potential cation channel protein painless isoform X2
AAEL010508	XM_021841517.1	5.23e-05	0.00623717	1.06	0.26	8.15	0.42	MBF	Not Significant	vacuolar protein sorting-associated protein 13C isoform X6
AAEL019785	XM_021847784.1	0.000127234	0.0116341	1.07	0.28	5.24	0.44	MBF	Not Significant	centaurin-gamma-1A isoform X1
AAEL004688	XM_021846102.1	6.52e-05	0.00719052	1.08	0.27	6.7	0.44	MBF	Not Significant	beta-1,4-mannosyltransferase egh
AAEL001223	XM_001658261.2	0.000949892	0.0473533	1.08	0.33	4.46	0.48	MBF	Not Significant	engulfment and cell motility protein 1
AAEL019465	XM_021839641.1	0.000148826	0.0125979	1.08	0.28	7.17	0.44	MBF	Not Significant	neural Wiskott-Aldrich syndrome protein
AAEL010731	XM_021847281.1	3.21e-05	0.00436043	1.08	0.26	5.61	0.43	MBF	Not Significant	sorting nexin-20 isoform X1
AAEL005977	XM_021839861.1	0.000168156	0.0137574	1.09	0.29	5.49	0.46	MBF	Not Significant	carbohydrate sulfotransferase 11 isoform X1
AAEL008617	XM_021837346.1	0.000166818	0.0137574	1.09	0.29	5.19	0.46	MBF	Not Significant	protein hairless
AAEL021302	XM_021852916.1	0.000288145	0.019708	1.09	0.3	7.43	0.47	MBF	Not Significant	putative helicase MOV-10
AAEL019599	XM_021846337.1	1.88e-06	0.000439887	1.09	0.23	6.92	0.4	MBF	Not Significant	vascular endothelial growth factor receptor 1 isoform X3
AAEL014215	XM_021845832.1	2.8e-07	8.39e-05	1.1	0.21	6.23	0.39	MBF	Not Significant	nicotinate phosphoribosyltransferase isoform X3
AAEL012859	XM_001662968.2	2.15e-07	6.67e-05	1.1	0.21	5.47	0.41	MBF	Not Significant	uncharacterised protein
AAEL001009	XM_021857447.1	1.06e-07	3.87e-05	1.11	0.21	6.02	0.43	MBF	Not Significant	CD2-associated protein
AAEL010951	XM_021851069.1	0.000620309	0.0354738	1.11	0.33	4.21	0.5	MBF	Not Significant	cysteine sulfinic acid decarboxylase
NA	XR_002500714.1	1.09e-05	0.00183003	1.11	0.25	10.45	0.44	MBF	Not Significant	lncRNA	NA
AAEL006805	XM_001652168.3	3.35e-08	1.47e-05	1.12	0.2	6.05	0.39	MBF	Not Significant	probable cytochrome P450 9f2	CYP9J2
AAEL003723	XM_021843602.1	1.42e-07	4.85e-05	1.14	0.22	5.41	0.41	MBF	Not Significant	lysozyme-like	LYSC11
AAEL009476	XM_001660066.2	0.000548366	0.0325573	1.14	0.33	7.04	0.52	MBF	Not Significant	uncharacterised protein
AAEL013111	XM_001656303.2	7.33e-05	0.00782818	1.15	0.29	4.89	0.5	MBF	Not Significant	excitatory amino ac
AAEL025391	XM_021848382.1	9.46e-06	0.00160497	1.15	0.26	7.19	0.47	MBF	Not Significant	uncharacterised protein
AAEL023815	XM_021852698.1	0.000787441	0.041557	1.18	0.35	5.06	0.57	MBF	Not Significant	trithorax group protein osa
AAEL012203	XM_021842585.1	0.000440075	0.0276206	1.19	0.34	5.32	0.54	MBF	Not Significant	protein split ends isoform X4
AAEL024535	XM_021857577.1	0.000956391	0.0474603	1.2	0.36	7.33	0.59	MBF	Not Significant	cadherin-23
AAEL002214	XM_021847723.1	0.000659734	0.0371079	1.22	0.36	6.08	0.57	MBF	Not Significant	proton-coupled amino ac
AAEL007667	XM_001658518.2	3.89e-06	0.000781734	1.22	0.27	4.57	0.51	MBF	Not Significant	uncharacterised protein
AAEL003433	XM_021853645.1	0.000931839	0.0470015	1.23	0.37	5.73	0.62	MBF	Not Significant	copper-transporting ATPase 1 isoform X3
AAEL023512	XM_021843463.1	2.52e-06	0.000546265	1.23	0.26	5.37	0.54	MBF	Not Significant	phosphatase and actin regulator 4 isoform X8
AAEL009722	XM_001653977.2	0.000246867	0.0179928	1.24	0.34	5.93	0.6	MBF	Not Significant	proclotting enzyme
AAEL010384	XM_001654460.2	6.85e-08	2.79e-05	1.24	0.23	7.04	0.52	MBF	Not Significant	xanthine dehydrogenase
AAEL024396	XM_021839261.1	6.18e-05	0.00690164	1.25	0.31	5.3	0.59	MBF	Not Significant	protein scalloped
AAEL009645	XM_001653852.2	4e-07	0.000113942	1.28	0.25	8.33	0.57	MBF	Not Significant	uncharacterised protein
AAEL012519	XM_001662580.2	5.42e-07	0.000149342	1.28	0.26	5.13	0.57	MBF	Not Significant	wiskott-Aldrich syndrome protein family member 2
AAEL000985	XM_021839886.1	0.000172093	0.0139302	1.29	0.34	4.73	0.65	MBF	Not Significant	NEDD4 family-interacting protein 1
AAEL021846	XM_021846561.1	6.64e-05	0.00728281	1.3	0.33	5.57	0.64	MBF	Not Significant	CD63 antigen
AAEL004854	XM_001649860.2	0.000133828	0.0119603	1.3	0.34	5.82	0.64	MBF	Not Significant	DAZ-associated protein 2
AAEL004496	XM_021848062.1	6.98e-06	0.00128271	1.32	0.29	5.3	0.58	MBF	Not Significant	excitatory amino ac
AAEL023644	XM_021854359.1	1.62e-06	0.000389926	1.32	0.27	6.47	0.61	MBF	Not Significant	uncharacterised protein
AAEL028066	XM_021839505.1	4.21e-05	0.00522087	1.33	0.32	9.02	0.66	MBF	Not Significant	f
AAEL019596	XM_021845091.1	5.17e-09	3e-06	1.34	0.23	5.55	0.56	MBF	Not Significant	insulin receptor substrate 2 isoform X3
AAEL025460	XM_021851096.1	0.00010233	0.00982999	1.34	0.34	6.35	0.68	MBF	Not Significant	mult
AAEL010382	XM_001654461.2	1.3e-08	6.76e-06	1.34	0.24	7.36	0.61	MBF	Not Significant	xanthine dehydrogenase/ox
AAEL024525	XM_021843377.1	3.98e-09	2.43e-06	1.36	0.23	6	0.6	MBF	Not Significant	G-protein coupled receptor Mth2
NA	XR_002499425.1	9.48e-06	0.00160497	1.39	0.31	6.97	0.7	MBF	Not Significant	septin-7, transcript variant X12	NA
AAEL003382	XM_001656707.2	0.000264282	0.0185965	1.41	0.39	3.79	0.67	MBF	Not Significant	60 kDa SS-A/Ro ribonucleoprotein homolog
AAEL009387	XM_001659981.2	1.44e-05	0.00234333	1.42	0.33	6.7	0.73	MBF	Not Significant	hexokinase type 2 isoform X5
NA	XR_002502539.1	0.000111345	0.0104609	1.42	0.37	3.88	0.64	MBF	Not Significant	lncRNA	NA
AAEL011519	XM_001661671.2	5.99e-05	0.00678083	1.42	0.35	4.76	0.75	MBF	Not Significant	solute carrier family 45 member 4
AAEL020486	XM_021846037.1	2e-06	0.00045645	1.44	0.3	4.26	0.69	MBF	Not Significant	menin
AAEL017391	XM_011495105.2	3.31e-08	1.47e-05	1.46	0.26	7.03	0.72	MBF	Not Significant	CREB-binding protein
AAEL009212	XM_021844282.1	0.000745804	0.0401022	1.46	0.43	3.77	0.66	MBF	Not Significant	longitudinals lacking protein, isoforms A/B/D/L isoform X2
AAEL023902	XM_021845577.1	9.08e-05	0.00904124	1.47	0.38	5.04	0.77	MBF	Not Significant	nuclear receptor coactivator 2 isoform X10
AAEL002886	XM_021844792.1	1.48e-06	0.000362666	1.47	0.3	5.35	0.76	MBF	Not Significant	thioredoxin reductase 1, mitochondrial isoform X1
AAEL007920	XM_021855725.1	2.03e-05	0.00306762	1.49	0.35	6.81	0.81	MBF	Not Significant	MOB kinase activator-like 2 isoform X3
AAEL018241	XM_021841264.1	0.000253618	0.0182211	1.49	0.41	7.52	0.87	MBF	Not Significant	uncharacterised protein
AAEL019982	XM_021854118.1	3.27e-05	0.00436967	1.51	0.36	5.76	0.84	MBF	Not Significant	probable Ras GTPase-activating protein isoform X1
AAEL019690	XM_021846101.1	1.7e-07	5.38e-05	1.51	0.29	5.32	0.79	MBF	Not Significant	TBC1 domain family member 24 isoform X5
AAEL001536	XM_021851947.1	0.000457999	0.0283743	1.52	0.43	3.57	0.78	MBF	Not Significant	ice-structuring glycoprotein
AAEL013163	XM_021843326.1	0.000284506	0.0195372	1.52	0.42	7.36	0.9	MBF	Not Significant	uncharacterised protein
AAEL004715	XM_021846802.1	2.94e-05	0.00404774	1.53	0.37	7.19	0.87	MBF	Not Significant	protein BTG1
AAEL006384	XM_001651900.2	0.000505312	0.0306394	1.53	0.44	5.37	0.94	MBF	Not Significant	transmembrane protease serine 11D
AAEL025363	XM_021839037.1	0.000137276	0.0120994	1.54	0.4	8.1	0.91	MBF	Not Significant	NADPH--cytochrome P450 reductase isoform X1
AAEL000967	XM_021852786.1	2.6e-08	1.27e-05	1.54	0.28	5.44	0.78	MBF	Not Significant	transmembrane channel-like protein 7
AAEL002075	XM_001654509.2	0.000706175	0.038826	1.54	0.45	3.5	0.89	MBF	Not Significant	uncharacterised protein
AAEL010247	XM_001654345.2	0.00087579	0.0449704	1.55	0.47	5.99	0.98	MBF	Not Significant	protein FAM98B
AAEL018240	XM_021844944.1	0.000234109	0.0173292	1.55	0.42	5.82	0.94	MBF	Not Significant	uncharacterised protein
AAEL007521	XM_001652761.2	0.000440986	0.0276206	1.56	0.44	4.74	0.97	MBF	Not Significant	transportin-1
AAEL003063	XM_021843907.1	0.00080424	0.0421832	1.57	0.47	5.48	1	MBF	Not Significant	semaphorin-1A isoform X2
AAEL006467	XM_021851306.1	0.000413403	0.0264748	1.58	0.45	3.53	0.78	MBF	Not Significant	alcohol dehydrogenase class-3
AAEL027062	XM_021856924.1	1.07e-06	0.000269717	1.58	0.32	5.89	0.87	MBF	Not Significant	BMP-2-inducible protein kinase
AAEL014452	XM_001648761.2	2.27e-15	4.31e-12	1.58	0.2	6.84	0.76	MBF	Not Significant	probable medium-chain specific acyl-CoA dehydrogenase, mitochondrial
AAEL020078	XM_021845935.1	0.000488011	0.0299086	1.58	0.45	3.48	0.96	MBF	Not Significant	uncharacterised protein
AAEL003641	XM_021849550.1	2.66e-06	0.000567538	1.6	0.34	4.8	0.91	MBF	Not Significant	sodium-dependent nutrient amino ac
AAEL019428	XM_021854086.1	0.00023595	0.0173901	1.6	0.44	5.03	1	MBF	Not Significant	uncharacterised protein
AAEL014510	XM_021843129.1	6.87e-09	3.67e-06	1.61	0.28	5.91	0.87	MBF	Not Significant	protein sprouty
AAEL013775	XM_001656961.2	1.56e-12	1.57e-09	1.61	0.23	9.61	0.84	MBF	Not Significant	uncharacterised protein
AAEL024607	XM_021856819.1	1.56e-12	1.57e-09	1.61	0.23	9.61	0.84	MBF	Not Significant	uncharacterised protein
AAEL025808	XM_021841634.1	0.000298398	0.0202473	1.66	0.46	3.5	0.93	MBF	Not Significant	F-box only protein 33
AAEL021255	XM_021844273.1	7.94e-05	0.00822576	1.66	0.42	3.81	0.91	MBF	Not Significant	longitudinals lacking protein, isoforms H/M/V isoform X5
AAEL004967	XM_001650042.2	5.42e-08	2.32e-05	1.7	0.31	4.21	0.94	MBF	Not Significant	inositol monophosphatase 2
AAEL002848	XM_001655976.2	6.77e-09	3.67e-06	1.7	0.29	6.52	0.97	MBF	Not Significant	tubulin beta-3 chain
NA	XM_021850270.1	8.86e-06	0.00154657	1.71	0.39	6.77	1.06	MBF	Not Significant	probable cytochrome P450 9f2	NA
AAEL027597	XM_021853699.1	3.59e-11	2.92e-08	1.71	0.26	5.94	0.96	MBF	Not Significant	uncharacterised protein
AAEL000604	XM_021845247.1	4.42e-10	3.15e-07	1.77	0.28	5.18	1.03	MBF	Not Significant	putative uncharacterised protein DDB_G0282129
AAEL004572	XM_021857635.1	3.36e-12	3.19e-09	1.78	0.26	4.81	1	MBF	Not Significant	mushroom body large-type Kenyon cell-specific protein 1 isoform X1
AAEL018240	XM_021844941.1	3.4e-11	2.9e-08	1.79	0.27	4.79	0.99	MBF	Not Significant	uncharacterised protein
AAEL027654	XM_021840187.1	0.000139777	0.0121322	1.8	0.47	3.47	1.06	MBF	Not Significant	short-chain dehydrogenase/reductase family 16C member 6 isoform X2
AAEL013109	XM_001656304.2	7.01e-11	5.45e-08	1.82	0.28	4.47	1.06	MBF	Not Significant	excitatory amino ac
NA	XR_002502839.1	4.83e-05	0.00590464	1.82	0.45	3.54	1.02	MBF	Not Significant	lncRNA	NA
AAEL000044	XM_001647890.2	1.62e-07	5.32e-05	1.82	0.35	8.11	1.14	MBF	Not Significant	ornithine decarboxylase 1
AAEL007109	XM_021842991.1	5.75e-08	2.4e-05	1.83	0.34	4.04	1.07	MBF	Not Significant	transmembrane protease serine 9
AAEL013885	XM_001664041.2	9.82e-18	2.75e-14	1.83	0.21	11.42	1.03	MBF	Not Significant	uncharacterised protein
AAEL005353	XM_001650735.2	4.61e-14	6.07e-11	1.84	0.24	6.06	1.09	MBF	Not Significant	sugar transporter SWEET1
AAEL000931	XM_001657428.2	1.93e-13	2.35e-10	1.85	0.25	6.26	1.1	MBF	Not Significant	alkaline phosphatase 4
AAEL019580	XM_021853382.1	0.000598402	0.0344515	1.88	0.55	3.61	1.35	MBF	Not Significant	probable phospholip
AAEL014348	XM_021844535.1	0.000129288	0.0116968	1.91	0.5	5.02	1.4	MBF	Not Significant	caspase isoform X2	CASPS8
AAEL018059	XM_001650996.2	6.95e-10	4.57e-07	1.92	0.31	5.58	1.23	MBF	Not Significant	rho-associated protein kinase 1
AAEL004688	XM_021846112.1	0.000944089	0.0473533	1.93	0.58	5.53	1.52	MBF	Not Significant	beta-1,4-mannosyltransferase egh
AAEL006904	XM_001658032.2	3.08e-07	9.09e-05	1.93	0.38	6.14	1.28	MBF	Not Significant	uncharacterised protein
AAEL024196	XM_021852978.1	5.14e-05	0.00619526	1.96	0.48	8.02	1.43	MBF	Not Significant	ornithine decarboxylase 1-like
AAEL013774	XM_001656959.2	3.15e-23	1.79e-19	1.98	0.2	9.64	1.22	MBF	Not Significant	uncharacterised protein
AAEL000670	XM_001649747.2	1.78e-20	6.13e-17	-1.83	0.2	4.97	1.05	MSF	Not Significant	pept
AAEL009124	XM_001653624.3	0.00080908	0.0483172	-1.82	0.54	3.9	1.35	MSF	Not Significant	probable cytochrome P450 6a13	CYP6N12
NA	XR_002502285.1	2.92e-11	4.19e-08	-1.54	0.23	4.27	0.75	MSF	Not Significant	lncRNA	NA
AAEL008141	XM_021854837.1	0.000504197	0.0341405	-1.29	0.37	4.84	0.66	MSF	Not Significant	period circadian protein isoform X4	PER
AAEL003641	XM_021849550.1	9.42e-06	0.00143429	-1.19	0.27	6.12	0.51	MSF	Not Significant	sodium-dependent nutrient amino ac
AAEL010814	XM_021855953.1	0.00079727	0.0479449	-1.1	0.33	4.08	0.42	MSF	Not Significant	isocitrate dehydrogenase [NAD] subunit gamma, mitochondrial isoform X2
AAEL023634	XM_021853030.1	0.000224135	0.0185332	-1.1	0.3	4.76	0.47	MSF	Not Significant	neurofilament light polypept
AAEL022625	XM_021852058.1	1.96e-06	0.000410586	-1.04	0.22	4.39	0.36	MSF	Not Significant	uncharacterised protein
AAEL021491	XM_021839256.1	0.000266199	0.0210016	-0.98	0.27	6.37	0.37	MSF	Not Significant	histone deacetylase 6 isoform X1
AAEL009121	XM_001653621.3	0.000721321	0.0446626	-0.97	0.29	4.19	0.38	MSF	Not Significant	probable cytochrome P450 6a14	CYP6N9
NA	XM_021842922.1	3.72e-05	0.00459814	-0.95	0.23	5.33	0.33	MSF	Not Significant	pept	NA
AAEL008587	XM_021849821.1	0.000315887	0.0238287	-0.93	0.26	4.35	0.34	MSF	Not Significant	glutamate [NMDA] receptor subunit 1
AAEL004350	XM_021852061.1	2.25e-07	7.3e-05	-0.92	0.18	4.7	0.28	MSF	Not Significant	sex-regulated protein janus-A isoform X1
AAEL012449	XM_021845262.1	1.58e-07	5.45e-05	-0.91	0.17	4.64	0.27	MSF	Not Significant	unconventional myosin-IXb
AAEL001434	XM_021840742.1	6.3e-10	5.28e-07	-0.89	0.14	6.18	0.26	MSF	Not Significant	coronin-1C isoform X4
AAEL020452	XM_021841032.1	8.54e-14	1.84e-10	-0.88	0.12	7.7	0.25	MSF	Not Significant	titin
AAEL027724	XM_021848313.1	6.65e-08	2.66e-05	-0.87	0.16	4.77	0.25	MSF	Not Significant	uncharacterised protein
AAEL024953	XM_021857479.1	7.57e-05	0.0080879	-0.86	0.22	6.34	0.28	MSF	Not Significant	organic cation transporter protein
AAEL011414	XM_001655293.2	0.000237197	0.0192432	-0.84	0.23	8.08	0.27	MSF	Not Significant	high mobility group protein D
NA	XR_002500981.1	0.000315707	0.0238287	-0.84	0.23	4.24	0.23	MSF	Not Significant	lncRNA	NA
AAEL011810	XM_021848899.1	2.62e-08	1.22e-05	-0.83	0.15	5.63	0.24	MSF	Not Significant	uncharacterised protein
NA	XR_002501243.1	0.000391528	0.0282936	-0.81	0.23	6.91	0.26	MSF	Not Significant	putative leucine-rich repeat-containing protein DDB_G0290503, transcript variant X2	NA
AAEL014863	XM_021839986.1	4.71e-06	0.000818521	-0.8	0.18	5.52	0.21	MSF	Not Significant	anucleate primary sterigmata protein A isoform X4
AAEL018288	XM_021853546.1	3.34e-22	1.44e-18	-0.8	0.08	8.65	0.2	MSF	Not Significant	dystonin isoform X43
AAEL008785	XM_001659460.2	0.000437976	0.0306792	-0.79	0.22	4.27	0.25	MSF	Not Significant	uncharacterised protein
AAEL022948	XM_021849912.1	0.000227723	0.0187397	-0.78	0.21	5.88	0.24	MSF	Not Significant	adenylate cyclase type 8
AAEL005218	XM_001650474.2	0.000713553	0.0446269	-0.77	0.23	4.31	0.21	MSF	Not Significant	uncharacterised protein
AAEL010116	XM_021847040.1	1.27e-05	0.00184052	-0.71	0.16	5.13	0.18	MSF	Not Significant	calcium uptake protein 1 homolog, mitochondrial isoform X1
AAEL012062	XM_021837809.1	1.15e-05	0.00168015	-0.71	0.16	7.15	0.18	MSF	Not Significant	sodium/potassium-transporting ATPase subunit alpha isoform X10
AAEL010116	XM_001660592.2	0.000637997	0.0414072	-0.7	0.2	4.99	0.18	MSF	Not Significant	calcium uptake protein 1 homolog, mitochondrial isoform X2
AAEL006139	XM_021855014.1	2.56e-08	1.22e-05	-0.7	0.13	6.23	0.16	MSF	Not Significant	putative sodium-dependent multivitamin transporter
NA	XR_002499355.1	6.43e-09	3.81e-06	-0.69	0.12	5.58	0.16	MSF	Not Significant	lncRNA	NA
AAEL003605	XM_021839190.1	0.000408837	0.0292983	-0.69	0.19	5.41	0.18	MSF	Not Significant	splicing factor 3B subunit 1 isoform X2
AAEL001359	XM_001653128.2	8.4e-05	0.00863788	-0.69	0.17	4.6	0.16	MSF	Not Significant	uncharacterised protein
AAEL023349	XM_021855180.1	0.000312694	0.0237966	-0.68	0.19	6.13	0.18	MSF	Not Significant	myosin heavy chain, clone 203-like
AAEL008041	XM_021848594.1	6.24e-05	0.00701786	-0.67	0.17	5.29	0.17	MSF	Not Significant	bleomycin hydrolase isoform X1
AAEL027860	XM_021842246.1	3.65e-05	0.00454731	-0.66	0.16	6.12	0.15	MSF	Not Significant	FAS-associated factor 1 isoform X1	casp
NA	XR_002498728.1	3.21e-06	0.000600142	-0.65	0.14	6.59	0.15	MSF	Not Significant	lncRNA	NA
AAEL012062	XM_021837808.1	4.27e-06	0.000772268	-0.65	0.14	7.64	0.15	MSF	Not Significant	sodium/potassium-transporting ATPase subunit alpha isoform X9
NA	XR_002501036.1	3.32e-05	0.00419538	-0.64	0.15	4.83	0.13	MSF	Not Significant	lncRNA	NA
AAEL010340	XM_001654408.2	3.99e-11	4.62e-08	-0.64	0.1	6.71	0.13	MSF	Not Significant	serine/arginine-rich splicing factor 2
AAEL019460	XM_021843230.1	5.8e-05	0.00665501	-0.63	0.16	6.26	0.14	MSF	Not Significant	probable RNA helicase armi
NA	XR_002499570.1	4.58e-07	0.000138262	-0.61	0.12	5.65	0.13	MSF	Not Significant	lncRNA	NA
AAEL025363	XM_021839040.1	0.000484123	0.0330414	-0.61	0.17	7.06	0.15	MSF	Not Significant	NADPH--cytochrome P450 reductase isoform X2
AAEL008707	XM_001659392.2	7.09e-11	7.62e-08	-0.6	0.09	6.58	0.11	MSF	Not Significant	protein suppressor of white apricot
AAEL026582	XM_021837820.1	0.000132815	0.0124146	-0.59	0.15	8.08	0.13	MSF	Not Significant	probable cytochrome P450 6a14
AAEL005277	XM_021841161.1	1.09e-08	5.75e-06	-0.59	0.1	6.42	0.11	MSF	Not Significant	zinc finger protein on ecdysone puffs isoform X2
AAEL023321	XM_021837963.1	0.000706217	0.0443293	-0.58	0.17	4.64	0.12	MSF	Not Significant	heat shock protein 70 A1-like
NA	XR_002499166.1	0.000105744	0.0104522	-0.57	0.15	11.32	0.12	MSF	Not Significant	lncRNA	NA
AAEL007023	XM_021844625.1	0.000218856	0.0182723	-0.57	0.15	5.06	0.12	MSF	Not Significant	peroxisomal multifunctional enzyme type 2 isoform X2
AAEL007197	XM_001658166.2	7.94e-08	3.1e-05	-0.57	0.11	6.6	0.11	MSF	Not Significant	proton-coupled amino ac
AAEL012621	XM_021837950.1	3.43e-08	1.55e-05	-0.57	0.1	6.78	0.1	MSF	Not Significant	serine-arginine protein 55 isoform X4
AAEL002723	XM_021839924.1	5.79e-12	9.05e-09	-0.56	0.08	7.89	0.09	MSF	Not Significant	peroxisomal membrane protein PMP34
NA	XR_002499164.1	8.93e-05	0.00908418	-0.54	0.14	10.92	0.11	MSF	Not Significant	lncRNA	NA
AAEL011129	XM_001655056.2	6.9e-05	0.00758791	-0.54	0.14	6.23	0.11	MSF	Not Significant	sorbitol dehydrogenase
AAEL007236	XM_001658212.2	0.000595183	0.0392205	-0.54	0.16	4.89	0.09	MSF	Not Significant	uncharacterised protein
AAEL009154	XM_001653655.2	0.000324857	0.0241259	-0.53	0.15	5.35	0.1	MSF	Not Significant	glutathione synthetase isoform X1
AAEL010205	XM_001654313.2	1.57e-06	0.000347191	-0.53	0.11	6.96	0.09	MSF	Not Significant	uncharacterised protein
AAEL025051	XM_021845144.1	0.000214495	0.0180513	-0.52	0.14	5.51	0.09	MSF	Not Significant	nuclear receptor-binding protein homolog isoform X2
AAEL019747	XM_021846938.1	8.11e-07	0.000217892	-0.51	0.1	5.85	0.08	MSF	Not Significant	arginine/serine-rich protein PNISR
NA	XR_002498587.1	1.41e-10	1.43e-07	-0.51	0.08	8	0.08	MSF	Not Significant	lncRNA	NA
AAEL003522	XM_021844834.1	3.99e-06	0.000730831	-0.51	0.11	5.65	0.08	MSF	Not Significant	probable protein arginine N-methyltransferase 6.1 isoform X2
AAEL001851	XM_001654096.2	3.46e-05	0.00434752	-0.51	0.12	5.7	0.09	MSF	Not Significant	uncharacterised protein
NA	XR_002502091.1	0.00051965	0.0350489	-0.47	0.14	5.11	0.08	MSF	Not Significant	lncRNA	NA
NA	XR_002502763.1	0.000456016	0.0314981	-0.47	0.13	6.58	0.08	MSF	Not Significant	putative polypept	NA
AAEL007293	XM_001652622.2	0.000144727	0.0131701	-0.46	0.12	6.64	0.08	MSF	Not Significant	cAMP-dependent protein kinase catalytic subunit
AAEL006685	XM_021845874.1	7.33e-06	0.00116424	-0.46	0.1	6.41	0.07	MSF	Not Significant	guanine nucleot
AAEL005353	XM_001650735.2	0.000452693	0.0313946	-0.46	0.13	6.29	0.08	MSF	Not Significant	sugar transporter SWEET1
AAEL014871	XM_021850459.1	0.000114646	0.0111401	-0.45	0.12	5.9	0.08	MSF	Not Significant	bifunctional methylenetetrahydrofolate dehydrogenase/cyclohydrolase, mitochondrial isoform X2
AAEL005515	XM_021838844.1	4.27e-05	0.0051715	-0.43	0.11	7.49	0.06	MSF	Not Significant	RNA-binding protein squ
AAEL000713	XM_021848131.1	9.68e-07	0.000234591	-0.42	0.09	7.66	0.05	MSF	Not Significant	reticulon-1-A isoform X4
AAEL022660	XM_021852575.1	7.44e-05	0.00805056	-0.41	0.1	5.98	0.06	MSF	Not Significant	importin-11-like
NA	XR_002502264.1	0.000188823	0.0164018	-0.41	0.11	5.76	0.06	MSF	Not Significant	lncRNA	NA
AAEL008166	XM_001658962.2	0.00020033	0.0172274	-0.41	0.11	8.5	0.06	MSF	Not Significant	malate dehydrogenase, mitochondrial
AAEL009406	XM_021852936.1	2.16e-06	0.000432275	-0.41	0.09	7.19	0.05	MSF	Not Significant	N(4)-(Beta-N-acetylglucosaminyl)-L-asparaginase
AAEL026410	XM_021855832.1	0.000637512	0.0414072	-0.4	0.12	7.65	0.06	MSF	Not Significant	putative polypept
AAEL011048	XM_001661277.2	0.000210685	0.0178501	-0.4	0.11	5.78	0.06	MSF	Not Significant	ubiquinol-cytochrome-c reductase complex assembly factor 1
AAEL003317	XM_021848997.1	6.43e-06	0.00104404	-0.39	0.09	9.64	0.05	MSF	Not Significant	membrane-bound alkaline phosphatase
AAEL000822	XM_001651235.2	0.000357557	0.0262614	-0.38	0.11	5.81	0.05	MSF	Not Significant	kinesin-like protein Klp68D
AAEL007548	XM_001658387.2	1.78e-06	0.000383273	-0.38	0.08	8.04	0.04	MSF	Not Significant	leukocyte receptor cluster member 8 homolog
AAEL003117	XM_021843531.1	0.000288651	0.0222623	-0.38	0.1	5.98	0.06	MSF	Not Significant	peroxisomal targeting signal 2 receptor
AAEL014057	XM_021852368.1	2.28e-05	0.00309013	-0.38	0.09	6.98	0.05	MSF	Not Significant	zinc finger matrin-type protein CG9776
AAEL006872	XM_001652223.2	8.44e-05	0.00863788	-0.37	0.09	7.79	0.05	MSF	Not Significant	muscle-specific protein 20
AAEL012552	XM_001662643.2	0.000105145	0.0104522	-0.37	0.09	7.93	0.05	MSF	Not Significant	NADH-ubiquinone ox
AAEL005111	XM_021843180.1	0.00066341	0.0424163	-0.37	0.11	6.97	0.05	MSF	Not Significant	uncharacterised protein
AAEL011789	XM_001655689.2	8.88e-06	0.00136366	-0.36	0.08	9.06	0.05	MSF	Not Significant	probable citrate synthase 2, mitochondrial
AAEL026458	XM_021838124.1	9.12e-05	0.0092266	-0.35	0.09	8.11	0.04	MSF	Not Significant	aminopept
AAEL010284	XM_001654360.2	0.000222417	0.01848	-0.35	0.1	6.33	0.04	MSF	Not Significant	beta-ure
AAEL022282	XM_021838006.1	0.000767459	0.0467947	-0.35	0.1	6.87	0.04	MSF	Not Significant	RNA-binding protein cabeza-like isoform X2
AAEL010145	XM_011494770.2	0.00025814	0.0205019	-0.35	0.1	10.51	0.05	MSF	Not Significant	sodium/potassium-transporting ATPase subunit beta-2 isoform X1
AAEL023348	XM_021840887.1	0.000574501	0.03815	-0.33	0.1	6.92	0.04	MSF	Not Significant	ecdysone-induced protein 74EF
AAEL006342	XM_021854935.1	0.000698257	0.0441519	-0.33	0.1	7.5	0.04	MSF	Not Significant	epox
AAEL019918	XM_021843095.1	8.37e-05	0.00863788	-0.33	0.08	7.53	0.03	MSF	Not Significant	potassium voltage-gated channel protein Shab isoform X1
AAEL004989	XM_021845189.1	0.000385742	0.0279931	-0.33	0.09	6.67	0.04	MSF	Not Significant	RNA-binding protein 5-A
AAEL020609	XM_021856261.1	0.000292783	0.0224802	-0.3	0.08	8.22	0.03	MSF	Not Significant	aminopept
AAEL008410	XM_021842796.1	0.000819887	0.048625	-0.3	0.09	7.02	0.04	MSF	Not Significant	uncharacterised protein
AAEL017481	XM_011494996.2	0.000142659	0.0130511	-0.29	0.08	8.48	0.03	MSF	Not Significant	keratin, type I cytoskeletal 9
AAEL000795	XM_001651216.2	0.000668705	0.042504	-0.29	0.08	9.72	0.03	MSF	Not Significant	polyubiquitin-C
AAEL010787	XM_001654847.2	0.000558622	0.0373842	0.24	0.07	11.13	0.02	MSF	Not Significant	ATP-dependent RNA helicase dbp2
AAEL005845	XM_021852812.1	0.000627259	0.0410199	0.26	0.08	9.22	0.03	MSF	Not Significant	spectrin beta chain
AAEL007342	XM_001652644.2	0.000323239	0.0241259	0.27	0.07	8.96	0.03	MSF	Not Significant	lipopolysacchar
AAEL009658	XM_021850101.1	0.000438809	0.0306792	0.29	0.08	7.68	0.03	MSF	Not Significant	trehalase isoform X1
AAEL008216	XM_001658982.2	0.000164076	0.0146976	0.3	0.08	8.06	0.03	MSF	Not Significant	cytoplasmic aconitate hydratase
AAEL004319	XM_021846944.1	0.000552265	0.0371032	0.3	0.09	7.28	0.03	MSF	Not Significant	ep
AAEL010661	XM_021842511.1	0.000669723	0.042504	0.3	0.09	7.75	0.04	MSF	Not Significant	phospholip
AAEL019977	XM_021843781.1	0.000760024	0.0466845	0.3	0.09	8.6	0.04	MSF	Not Significant	triple functional domain protein isoform X1
AAEL013074	XM_021844810.1	4.3e-05	0.00517252	0.32	0.08	8.09	0.04	MSF	Not Significant	adenylyl cyclase-associated protein 1 isoform X2
AAEL004859	XM_021842077.1	0.000170944	0.0152335	0.32	0.09	7.56	0.04	MSF	Not Significant	dosage compensation regulator
AAEL026415	XM_021840332.1	0.00065731	0.0424163	0.32	0.09	6.5	0.04	MSF	Not Significant	phospholip
AAEL007298	XM_001652617.2	0.000123453	0.0117308	0.32	0.08	7.84	0.03	MSF	Not Significant	putative fatty acyl-CoA reductase CG5065
AAEL027580	XM_021845712.1	1.31e-05	0.00187837	0.33	0.08	8.47	0.03	MSF	Not Significant	cGMP-dependent protein kinase 1
AAEL013074	XM_021844809.1	0.000358929	0.0262614	0.33	0.09	6.98	0.04	MSF	Not Significant	microtubule-associated protein futsch isoform X1
AAEL004553	XM_001649339.2	0.000140158	0.0128908	0.35	0.09	6.51	0.05	MSF	Not Significant	glycolip
AAEL023591	XM_021854682.1	4.69e-05	0.00552999	0.35	0.09	7.2	0.04	MSF	Not Significant	myb-like protein V
AAEL013441	XM_021842892.1	6.18e-05	0.00699196	0.35	0.09	7.08	0.04	MSF	Not Significant	toll-like receptor 13 isoform X1	TOLL9A
AAEL011180	XM_001661422.2	0.00023184	0.0188977	0.36	0.1	9.47	0.05	MSF	Not Significant	uncharacterised protein
AAEL019923	XM_021850687.1	0.000325437	0.0241259	0.36	0.1	6.04	0.05	MSF	Not Significant	uncharacterised protein
AAEL024653	XM_021845636.1	0.000412205	0.0294171	0.37	0.11	6.58	0.05	MSF	Not Significant	protein son of sevenless isoform X4
AAEL002175	XM_001654767.2	6.99e-06	0.00112376	0.38	0.08	7.35	0.05	MSF	Not Significant	interferon-related developmental regulator 2
AAEL009214	XM_001659771.2	1.46e-05	0.00206211	0.39	0.09	8.17	0.06	MSF	Not Significant	acyl-CoA-binding protein homolog
AAEL023182	XM_021857393.1	0.000592962	0.0392205	0.39	0.11	6.08	0.06	MSF	Not Significant	serine/threonine-protein phosphatase 2A 56 kDa regulatory subunit epsilon isoform
AAEL011865	XM_021848429.1	3.08e-06	0.000587331	0.4	0.09	7.33	0.05	MSF	Not Significant	2-(3-amino-3-carboxypropyl)hist
AAEL009760	XM_001660281.2	0.00044222	0.0307924	0.4	0.11	9.88	0.06	MSF	Not Significant	mite group 2 allergen Lep d 2
AAEL004986	XM_021845186.1	8.87e-07	0.000222423	0.4	0.08	7.77	0.05	MSF	Not Significant	protein SMG5
AAEL019440	XM_021842628.1	7.5e-05	0.00805694	0.4	0.1	6.09	0.06	MSF	Not Significant	serine/threonine-protein kinase NLK
AAEL019704	XM_001657980.3	1.63e-05	0.00227904	0.41	0.1	6.63	0.06	MSF	Not Significant	frizzled-2
NA	XR_002499647.1	4.94e-09	3.15e-06	0.42	0.07	11.57	0.06	MSF	Not Significant	lncRNA	NA
AAEL006322	XM_021842561.1	0.000258672	0.0205019	0.42	0.12	7.8	0.07	MSF	Not Significant	putative ferric-chelate reductase 1 homolog isoform X2
AAEL001509	XM_001659505.2	2.09e-06	0.000425394	0.42	0.09	7.51	0.06	MSF	Not Significant	uncharacterised protein
AAEL003203	XM_001656496.2	0.00072805	0.0448808	0.43	0.13	8.94	0.08	MSF	Not Significant	acyl-CoA Delta(11) desaturase isoform X2
AAEL000851	XM_001651256.2	8.37e-05	0.00863788	0.43	0.11	6.84	0.07	MSF	Not Significant	uncharacterised protein
AAEL020489	XM_021844117.1	5.94e-05	0.00676137	0.43	0.11	6	0.07	MSF	Not Significant	uncharacterised protein
AAEL000744	XM_001650610.2	0.000324469	0.0241259	0.44	0.12	5.34	0.07	MSF	Not Significant	troponin C
AAEL002918	XM_021844759.1	0.000282371	0.0219751	0.45	0.12	5.37	0.08	MSF	Not Significant	arf-GAP with coiled-coil, ANK repeat and PH domain-containing protein 1
NA	XR_002500714.1	3.09e-09	2.31e-06	0.45	0.08	9.76	0.07	MSF	Not Significant	lncRNA	NA
AAEL007298	XM_021854399.1	0.000719385	0.0446626	0.45	0.13	6.27	0.08	MSF	Not Significant	putative fatty acyl-CoA reductase CG5065
AAEL009043	XM_001653620.2	2.59e-07	8.25e-05	0.46	0.09	7.03	0.07	MSF	Not Significant	bicaudal D-related protein homolog isoform X1
AAEL024535	XM_021857581.1	1.67e-07	5.64e-05	0.46	0.09	8.52	0.07	MSF	Not Significant	cadherin-23
AAEL003713	XM_001664013.2	0.000123378	0.0117308	0.46	0.12	5.92	0.07	MSF	Not Significant	leucine-rich repeat-containing G-protein coupled receptor 5
AAEL018144	XM_001658539.2	2.04e-07	6.76e-05	0.46	0.09	7.44	0.07	MSF	Not Significant	tribbles homolog 2
AAEL008232	XM_021839483.1	3.19e-05	0.00406539	0.47	0.11	7.66	0.08	MSF	Not Significant	facilitated trehalose transporter Tret1 isoform X3
AAEL026075	XM_021842779.1	2.1e-06	0.000425394	0.47	0.1	6.16	0.07	MSF	Not Significant	protein FAM13A
AAEL000682	XM_001650222.2	1.56e-06	0.000347191	0.47	0.1	7.28	0.08	MSF	Not Significant	uncharacterised protein
AAEL003203	XM_001656495.2	3.38e-06	0.000625788	0.48	0.1	8.17	0.08	MSF	Not Significant	acyl-CoA Delta(11) desaturase isoform X2
AAEL004351	XM_021853325.1	8.58e-06	0.00132872	0.48	0.11	7.23	0.07	MSF	Not Significant	casein kinase I isoform X8
AAEL005739	XM_001651347.2	0.000268106	0.0210555	0.48	0.13	7.55	0.09	MSF	Not Significant	chaoptin
AAEL006472	XM_021855309.1	4.54e-05	0.00538521	0.48	0.12	6.9	0.08	MSF	Not Significant	dmX-like protein 2 isoform X2
AAEL027860	XM_021842247.1	0.000402405	0.028958	0.48	0.14	6.31	0.08	MSF	Not Significant	FAS-associated factor 1 isoform X2	casp
AAEL012134	XM_021855138.1	1.43e-06	0.000329044	0.48	0.1	6.19	0.08	MSF	Not Significant	transcriptional activator protein Pur-beta isoform X2
AAEL022689	XM_021843650.1	0.000495006	0.0336506	0.49	0.14	7.04	0.1	MSF	Not Significant	nuclear receptor coactivator 6 isoform X5
AAEL023750	XM_021839438.1	1.15e-05	0.00168015	0.49	0.11	5.62	0.08	MSF	Not Significant	uncharacterised protein
AAEL003434	XM_001656735.2	3.98e-11	4.62e-08	0.5	0.08	8.68	0.08	MSF	Not Significant	maltase A3
AAEL008673	XM_001659361.2	2.88e-05	0.00381348	0.5	0.12	5.9	0.09	MSF	Not Significant	ras-related protein Rab-9B
AAEL000234	XM_021844236.1	4.71e-06	0.000818521	0.5	0.11	6.19	0.08	MSF	Not Significant	scavenger receptor class B member 1 isoform X2	SCRB7
NA	XR_002500318.1	2.71e-06	0.000524149	0.5	0.11	6.08	0.08	MSF	Not Significant	transportin-1, transcript variant X2	NA
AAEL001060	XM_001657942.2	2.95e-05	0.00384658	0.5	0.12	5.4	0.09	MSF	Not Significant	uncharacterised protein
AAEL000861	XM_021852010.1	7.28e-05	0.00792391	0.5	0.13	6.04	0.1	MSF	Not Significant	uncharacterised protein
AAEL018212	XM_001661387.2	4.96e-05	0.00575844	0.51	0.13	5.27	0.1	MSF	Not Significant	ubiquitin carboxyl-terminal hydrolase 45
AAEL028202	XM_021845764.1	9.28e-05	0.0093375	0.51	0.13	5.57	0.1	MSF	Not Significant	uncharacterised protein
AAEL008022	XM_001658768.2	3.95e-05	0.00484958	0.52	0.13	6.11	0.1	MSF	Not Significant	pituitary homeobox homolog Ptx1
AAEL013536	XM_021844712.1	3.01e-05	0.00386892	0.52	0.12	6.74	0.1	MSF	Not Significant	ubiquitin-40S ribosomal protein S27a
AAEL011980	XM_001655743.2	2.26e-06	0.000440797	0.52	0.11	7.2	0.1	MSF	Not Significant	uncharacterised protein
AAEL001583	XM_021840180.1	0.000215159	0.0180513	0.53	0.14	6.88	0.11	MSF	Not Significant	protein dopey-1 homolog isoform X4
AAEL001495	XM_001653350.2	0.000120458	0.0115741	0.53	0.14	5.07	0.1	MSF	Not Significant	uncharacterised protein
AAEL013596	XM_021841789.1	0.000612533	0.0402098	0.53	0.16	6.23	0.09	MSF	Not Significant	uncharacterised protein
AAEL023098	XM_021849913.1	0.000464094	0.0319278	0.54	0.15	7.97	0.12	MSF	Not Significant	eukaryotic translation initiation factor 4 gamma 2
AAEL004176	XM_021842653.1	6.48e-05	0.00724088	0.54	0.13	6.96	0.1	MSF	Not Significant	microtubule-associated protein RP/EB family member 1 isoform X3
AAEL019536	XM_021837739.1	4.77e-09	3.15e-06	0.55	0.09	9.47	0.1	MSF	Not Significant	glutamyl aminopept
AAEL002539	XM_021857713.1	0.000147453	0.0133476	0.55	0.14	7.33	0.12	MSF	Not Significant	plastin-1 isoform X1
AAEL005910	XM_001651540.2	0.000703894	0.0443293	0.55	0.16	6.03	0.12	MSF	Not Significant	programmed cell death protein 6
AAEL012701	XM_001662765.2	8.94e-07	0.000222423	0.57	0.12	7.56	0.11	MSF	Not Significant	ATP-binding cassette sub-family A member 1
NA	XR_002502526.1	0.000295543	0.0225913	0.57	0.16	4.8	0.11	MSF	Not Significant	lncRNA	NA
AAEL025391	XM_021848382.1	3.01e-05	0.00386892	0.57	0.14	7.72	0.11	MSF	Not Significant	uncharacterised protein
NA	XR_002500512.1	2.77e-05	0.00369265	0.58	0.14	6.78	0.13	MSF	Not Significant	dual specificity tyrosine-phosphorylation-regulated kinase 2, transcript variant X13	NA
AAEL019595	XM_021850753.1	8.37e-05	0.00863788	0.58	0.15	6.36	0.13	MSF	Not Significant	rho GTPase-activating protein 26
NA	XR_002499425.1	3.69e-08	1.63e-05	0.58	0.11	6.49	0.11	MSF	Not Significant	septin-7, transcript variant X12	NA
AAEL019936	XM_021840908.1	2.17e-05	0.00299109	0.58	0.14	5.29	0.11	MSF	Not Significant	uncharacterised protein
AAEL006012	XM_021848358.1	2e-09	1.56e-06	0.59	0.1	6.55	0.11	MSF	Not Significant	fibronectin type-III domain-containing protein 3a isoform X3
AAEL019982	XM_021854118.1	0.000110292	0.0108395	0.59	0.15	5.75	0.13	MSF	Not Significant	probable Ras GTPase-activating protein isoform X1
AAEL019956	XM_021840407.1	0.000197738	0.0170899	0.6	0.16	5.68	0.13	MSF	Not Significant	cAMP-dependent protein kinase type I regulatory subunit isoform X1
AAEL005336	XM_001650663.2	8e-05	0.00849427	0.6	0.15	7.22	0.14	MSF	Not Significant	D-3-phosphoglycerate dehydrogenase
AAEL002292	XM_001661195.2	1.12e-06	0.000267316	0.6	0.12	6.8	0.12	MSF	Not Significant	sugar transporter ERD6-like 1
AAEL009630	XM_021853027.1	0.000253021	0.0203351	0.61	0.17	6.85	0.15	MSF	Not Significant	high affinity cGMP-specific 3',5'-cyclic phosphodiesterase 9A isoform X2
AAEL007770	XM_021844057.1	0.000437193	0.0306792	0.61	0.17	5.7	0.15	MSF	Not Significant	potassium voltage-gated channel subfamily H member 8 isoform X2
AAEL005734	XM_001651341.2	6.53e-08	2.66e-05	0.61	0.11	7.22	0.13	MSF	Not Significant	uncharacterised protein
AAEL004169	XM_001648555.2	3.82e-07	0.00011951	0.62	0.12	6.03	0.13	MSF	Not Significant	uncharacterised protein
AAEL024396	XM_021839261.1	5.42e-07	0.000160848	0.63	0.13	5.61	0.14	MSF	Not Significant	protein scalloped
AAEL017391	XM_011495105.2	0.000205344	0.0175707	0.64	0.17	7.33	0.16	MSF	Not Significant	CREB-binding protein
AAEL005446	XM_021845462.1	0.000286111	0.0221659	0.65	0.18	5.77	0.16	MSF	Not Significant	6-phosphofructo-2-kinase/fructose-2,6-bisphosphatase 1 isoform X1
AAEL010508	XM_021841517.1	3.83e-09	2.74e-06	0.65	0.11	7.65	0.13	MSF	Not Significant	vacuolar protein sorting-associated protein 13C isoform X6
AAEL012421	XM_021842182.1	0.000426852	0.0303365	0.66	0.19	6.42	0.17	MSF	Not Significant	DE-cadherin
AAEL024535	XM_021857577.1	0.000174559	0.0153961	0.67	0.18	6.88	0.16	MSF	Not Significant	cadherin-23
AAEL008389	XM_021848565.1	0.000119089	0.0115068	0.67	0.17	5.6	0.17	MSF	Not Significant	kinase D-interacting substrate of 220 kDa isoform X8
AAEL004715	XM_021846802.1	0.000794746	0.0479449	0.67	0.2	7.64	0.18	MSF	Not Significant	protein BTG1
AAEL014768	XM_021841420.1	8.29e-07	0.000219467	0.68	0.14	6.55	0.16	MSF	Not Significant	glutamate synthase 1 [NADH], chloroplastic isoform X2
AAEL009991	XM_001660490.2	0.000131563	0.0123648	0.68	0.18	6.78	0.18	MSF	Not Significant	myosin-IIIb isoform X7
AAEL007644	XM_001658496.3	4.34e-06	0.000773213	0.68	0.15	5	0.17	MSF	Not Significant	octopamine receptor 1	GPRNNA6
AAEL023753	XM_021845964.1	3.98e-05	0.00484958	0.69	0.17	6.03	0.18	MSF	Not Significant	facilitated trehalose transporter Tret1-2 homolog
NA	XM_001649770.2	2.23e-05	0.00304848	0.69	0.16	11.92	0.18	MSF	Not Significant	probable chitinase 10	NA
AAEL002257	XM_021840433.1	4.36e-06	0.000773213	0.7	0.15	4.86	0.16	MSF	Not Significant	uncharacterised protein
AAEL004572	XM_021857635.1	0.000817491	0.048625	0.71	0.21	4.94	0.21	MSF	Not Significant	mushroom body large-type Kenyon cell-specific protein 1 isoform X1
AAEL010373	XM_021843370.1	7.45e-09	4.27e-06	0.72	0.12	7	0.16	MSF	Not Significant	CTD nuclear envelope phosphatase 1 homolog isoform X2
AAEL002263	XM_001661130.2	5.57e-06	0.000921114	0.72	0.16	8.12	0.19	MSF	Not Significant	uncharacterised protein
AAEL013487	XM_021840264.1	0.000111748	0.0109202	0.73	0.19	5.52	0.2	MSF	Not Significant	rho guanine nucleot
AAEL010508	XM_021841516.1	6.7e-07	0.000182853	0.74	0.15	7.24	0.17	MSF	Not Significant	vacuolar protein sorting-associated protein 13C isoform X5
AAEL022413	XM_021853208.1	8.26e-06	0.00129115	0.75	0.17	5.26	0.2	MSF	Not Significant	nucleolysin TIAR
AAEL007450	XM_021845374.1	0.000231445	0.0188977	0.77	0.21	4.93	0.23	MSF	Not Significant	protein odd-skipped
AAEL003066	XM_001663047.2	5.76e-07	0.000167913	0.78	0.16	9.08	0.21	MSF	Not Significant	chitinase-3-like protein 1
AAEL023046	XM_021855759.1	2.24e-08	1.1e-05	0.78	0.14	5.3	0.21	MSF	Not Significant	nephrin
AAEL009630	XM_021853023.1	0.000239292	0.0193219	0.79	0.21	7.03	0.24	MSF	Not Significant	high affinity cGMP-specific 3',5'-cyclic phosphodiesterase 9A isoform X1
AAEL005289	XM_001650637.2	8.28e-09	4.59e-06	0.79	0.14	7	0.21	MSF	Not Significant	ornithine aminotransferase, mitochondrial isoform X1
AAEL019458	XM_021855717.1	4.8e-09	3.15e-06	0.8	0.14	6.31	0.22	MSF	Not Significant	plasma membrane calcium-transporting ATPase 1 isoform X6
AAEL026833	XM_021841074.1	6.45e-10	5.28e-07	0.81	0.13	7.05	0.22	MSF	Not Significant	uncharacterised protein
AAEL004931	XM_011494957.2	5.62e-17	1.38e-13	0.82	0.1	7.8	0.21	MSF	Not Significant	beta-hexosamin
AAEL008617	XM_021837346.1	1.5e-06	0.000339779	0.84	0.17	5	0.25	MSF	Not Significant	protein hairless
AAEL009991	XM_021851362.1	6.6e-07	0.000182853	0.88	0.18	5.81	0.26	MSF	Not Significant	myosin-IIIb isoform X1
AAEL002130	XM_001654666.2	1.13e-07	4.15e-05	0.88	0.17	7.26	0.27	MSF	Not Significant	neural/ectodermal development factor IMP-L2 isoform X2
AAEL000859	XM_001651573.2	3.94e-08	1.69e-05	0.89	0.16	8.11	0.27	MSF	Not Significant	surface antigen CRP170
NA	XR_002502539.1	5.85e-06	0.000958173	0.93	0.21	4.41	0.28	MSF	Not Significant	lncRNA	NA
NA	XR_002502230.1	4.83e-05	0.00565228	0.93	0.23	7	0.32	MSF	Not Significant	protein 4.1 homolog, transcript variant X9	NA
NA	XR_002499645.1	2.23e-06	0.000440797	0.94	0.2	4.5	0.29	MSF	Not Significant	lncRNA	NA
AAEL003726	XM_001664029.2	0.000782135	0.047366	0.96	0.29	4.25	0.37	MSF	Not Significant	uncharacterised protein
AAEL013885	XM_001664041.2	3.11e-06	0.000587331	0.96	0.21	10.53	0.33	MSF	Not Significant	uncharacterised protein
AAEL007667	XM_001658518.2	6.57e-08	2.66e-05	0.97	0.18	4.89	0.32	MSF	Not Significant	uncharacterised protein
AAEL020654	XM_021849263.1	2.4e-05	0.00323132	0.98	0.23	7.21	0.35	MSF	Not Significant	folylpolyglutamate synthase, mitochondrial
AAEL000898	XM_001651599.3	8.38e-08	3.13e-05	0.98	0.18	7.18	0.33	MSF	Not Significant	glutactin
AAEL020486	XM_021846037.1	0.000438597	0.0306792	0.99	0.28	5.07	0.39	MSF	Not Significant	menin
AAEL012091	XM_021842547.1	0.00056843	0.0378932	1	0.29	4.31	0.35	MSF	Not Significant	uncharacterised protein
AAEL026884	XM_021850184.1	0.000206947	0.0176202	1.01	0.27	4.52	0.4	MSF	Not Significant	polyadenylate-binding protein 1-B-like
AAEL009244	XM_001659801.2	1.27e-07	4.56e-05	1.02	0.19	9.76	0.36	MSF	Not Significant	serine protease SP24D
AAEL012519	XM_001662580.2	0.000273215	0.0213592	1.06	0.29	4.94	0.44	MSF	Not Significant	wiskott-Aldrich syndrome protein family member 2
AAEL003738	XM_001664031.2	9.91e-14	1.89e-10	1.1	0.15	4.96	0.38	MSF	Not Significant	uncharacterised protein
AAEL004572	XM_021857636.1	2.92e-05	0.00383867	1.13	0.27	4.18	0.39	MSF	Not Significant	mushroom body large-type Kenyon cell-specific protein 1 isoform X2
AAEL019596	XM_021845091.1	4.76e-06	0.000818521	1.14	0.25	6.33	0.46	MSF	Not Significant	insulin receptor substrate 2 isoform X3
AAEL000038	XM_001647823.3	5.32e-06	0.000888943	1.15	0.25	4.98	0.47	MSF	Not Significant	serine protease easter	CLIPB6
AAEL008579	XM_021853358.1	8.27e-08	3.13e-05	1.16	0.22	5.23	0.46	MSF	Not Significant	probable helicase with zinc finger domain
AAEL019618	XM_021841030.1	1.95e-05	0.00269999	1.16	0.27	4.76	0.49	MSF	Not Significant	titin isoform X1
AAEL001667	XM_001653677.2	2.86e-10	2.73e-07	1.17	0.19	7.76	0.45	MSF	Not Significant	laccase-2
AAEL019690	XM_021846101.1	9.35e-05	0.00934922	1.17	0.3	5.23	0.51	MSF	Not Significant	TBC1 domain family member 24 isoform X5
AAEL013159	XM_021850182.1	1.88e-06	0.000399973	1.18	0.25	4.49	0.49	MSF	Not Significant	insulin-like growth factor-binding protein complex ac
AAEL004844	XM_021842045.1	5.11e-06	0.000869431	1.19	0.26	5.72	0.5	MSF	Not Significant	F-BAR and double SH3 domains protein 2 isoform X1
AAEL006012	XM_021848353.1	1.4e-06	0.000326234	1.19	0.25	4.66	0.43	MSF	Not Significant	fibronectin type-III domain-containing protein 3a isoform X1
AAEL009945	XM_001660434.2	0.000138115	0.0127712	1.24	0.32	4.61	0.59	MSF	Not Significant	uncharacterised protein
AAEL000604	XM_021845247.1	0.00032843	0.0242432	1.26	0.35	6.36	0.62	MSF	Not Significant	putative uncharacterised protein DDB_G0282129
NA	XR_002500951.1	0.000178533	0.0156662	1.27	0.34	4.59	0.62	MSF	Not Significant	lncRNA	NA
AAEL027157	XM_021849956.1	4.35e-05	0.0051951	1.3	0.32	3.85	0.53	MSF	Not Significant	uncharacterised protein
AAEL018059	XM_001650996.2	6.33e-07	0.000180961	1.33	0.27	5.86	0.61	MSF	Not Significant	rho-associated protein kinase 1
AAEL000044	XM_001647890.2	6.42e-07	0.000180961	1.34	0.27	6.45	0.63	MSF	Not Significant	ornithine decarboxylase 1
AAEL003505	XM_001663742.2	5.27e-05	0.0060822	1.37	0.34	5.74	0.67	MSF	Not Significant	transcription factor AP-1 isoform X2
NA	XR_002501300.1	1.46e-05	0.00206211	1.4	0.32	4.81	0.71	MSF	Not Significant	lncRNA	NA
AAEL003163	XM_021837868.1	1.54e-07	5.42e-05	1.44	0.27	4.86	0.71	MSF	Not Significant	protein fork head
AAEL003740	XM_001664030.2	1.99e-22	1.14e-18	1.46	0.15	4.94	0.65	MSF	Not Significant	uncharacterised protein
AAEL027597	XM_021853699.1	0.000360351	0.0262614	1.46	0.41	6.62	0.84	MSF	Not Significant	uncharacterised protein
NA	XR_002500462.1	0.000721913	0.0446626	1.61	0.48	3.9	1.05	MSF	Not Significant	lncRNA	NA
AAEL010540	XM_001660858.2	0.000663151	0.0424163	1.67	0.49	3.48	1.13	MSF	Not Significant	maltase 1
AAEL010150	XM_001654211.2	8.73e-07	0.000222423	1.73	0.35	3.73	0.95	MSF	Not Significant	uncharacterised protein
AAEL020406	XM_021856512.1	1.27e-06	0.000299714	1.83	0.38	5.19	1.18	MSF	Not Significant	uncharacterised protein
AAEL003190	XM_001656489.2	1.96e-13	3.37e-10	1.89	0.26	5	1.16	MSF	Not Significant	uncharacterised protein
AAEL007191	XM_021845773.1	6.64e-05	0.00736444	1.99	0.5	6.68	1.49	MSF	Not Significant	proton-coupled amino ac

## Sheet: Table S3
	Aedes aegypti		Drosophila Melanogaster
target_id	Adult	Larvae	Oregon.R	Canton.S	Canton.S.1
XM_001647669.2	3.07382	4.64544	NA	NA	NA
XM_001647669.2	3.07382	1.06664	NA	NA	NA
XM_001647885.2	-1.51749	2.34137	NA	NA	NA
XM_001647886.2	-2.256	2.34137	NA	NA	NA
XM_001648454.2	0.713369	-2.49499	1.77	1.44	1.38
XM_001648454.2	0.713369	-2.49499	1.77	1.44	1.38
XM_001648454.2	0.713369	-1.06123	1.77	1.44	1.38
XM_001648454.2	0.713369	-1.06123	1.77	1.44	1.38
XM_001648711.2	-1.66288	-2.27541	NA	NA	NA
XM_001648711.2	-1.66288	3.08763	NA	NA	NA
XM_001648761.2	1.57506	-2.87799	NA	NA	NA
XM_001648761.2	1.57506	-2.46657	NA	NA	NA
XM_001649480.2	-1.05285	NA	2.51	2.05	2.02
XM_001649512.2	1.55036	2.43752	NA	NA	NA
XM_001649550.2	-1.85034	4.9556	NA	NA	NA
XM_001649550.2	-1.85034	-1.45024	NA	NA	NA
XM_001649747.2	-1.82653	-3.18573	NA	NA	NA
XM_001649747.2	-1.82653	-1.86381	NA	NA	NA
XM_001650735.2	1.84056	-2.56857	NA	NA	NA
XM_001650996.2	1.92231	-3.5642	NA	NA	NA
XM_001650996.2	1.92231	-2.68619	NA	NA	NA
XM_001651235.2	-0.381032	-1.91088	1.69	1.34	2.01
XM_001651235.2	-0.381032	-1.91088	1.69	1.34	2.01
XM_001651235.2	-0.380102	-1.91088	1.69	1.34	2.01
XM_001651235.2	-0.380102	-1.91088	1.69	1.34	2.01
XM_001651235.2	-0.381032	-1.83328	1.69	1.34	2.01
XM_001651235.2	-0.381032	-1.83328	1.69	1.34	2.01
XM_001651235.2	-0.380102	-1.83328	1.69	1.34	2.01
XM_001651235.2	-0.380102	-1.83328	1.69	1.34	2.01
XM_001651360.2	-1.63878	NA	-2.11	-1.32	-1.83
XM_001652643.2	2.81733	-1.71046	NA	NA	NA
XM_001652761.2	1.56089	-2.00679	NA	NA	NA
XM_001652761.2	1.56089	-1.55652	NA	NA	NA
XM_001653150.2	3.59371	NA	1.33	1.31	-1.34
XM_001653550.2	0.592194	NA	1.87	2	3.13
XM_001653624.3	-1.82356	-2.05772	NA	NA	NA
XM_001653624.3	-1.82356	-1.06011	NA	NA	NA
XM_001654345.2	1.54887	-1.29649	NA	NA	NA
XM_001654437.2	-2.46363	3.46805	NA	NA	NA
XM_001654509.2	1.54042	-4.21591	NA	NA	NA
XM_001655126.2	0.325746	NA	2.51	2.05	2.02
XM_001655193.2	-0.563815	NA	2.06	1.31	1.58
XM_001655976.2	1.70081	1.51808	4.51	2.72	3.12
XM_001656069.3	-0.851301	NA	-1.85	-1.32	-1.58
XM_001656489.2	1.89489	-2.07878	NA	NA	NA
XM_001656959.2	1.98108	2.08596	NA	NA	NA
XM_001656961.2	1.61257	-1.67943	NA	NA	NA
XM_001656995.2	-1.91605	2.51576	NA	NA	NA
XM_001657238.3	3.94875	NA	4.03	1.4	4.49
XM_001657238.3	4.41609	NA	4.03	1.4	4.49
XM_001657239.3	4.90918	NA	4.03	1.4	4.49
XM_001657239.3	5.55342	NA	4.03	1.4	4.49
XM_001657243.3	3.92462	NA	4.03	1.4	4.49
XM_001657243.3	4.86421	NA	4.03	1.4	4.49
XM_001657243.3	5.76916	NA	4.03	1.4	4.49
XM_001657379.2	2.08207	1.4748	NA	NA	NA
XM_001657379.2	4.11742	1.4748	NA	NA	NA
XM_001657964.2	1.92188	2.09574	NA	NA	NA
XM_001658076.2	-2.23264	1.95122	NA	NA	NA
XM_001659499.2	-1.19869	NA	1.87	2	3.13
XM_001659913.2	-0.725365	2.06635	2.51	2.05	2.02
XM_001661117.2	-2.13117	3.58032	NA	NA	NA
XM_001662723.2	4.07518	4.44575	NA	NA	NA
XM_001662902.2	-1.79735	1.85879	NA	NA	NA
XM_001662962.2	2.15504	-2.94723	NA	NA	NA
XM_001663047.2	-1.06757	NA	2.83	1.38	2.14
XM_001663047.2	0.783017	NA	2.83	1.38	2.14
XM_001663095.2	-0.238869	3.14496	2.55	2.13	2.31
XM_001663095.2	-0.238869	3.14496	2.55	2.13	2.31
XM_001663095.2	-0.238869	1.36898	2.55	2.13	2.31
XM_001663095.2	-0.238869	1.36898	2.55	2.13	2.31
XM_001663115.2	-0.696547	NA	1.87	2	3.13
XM_001663445.2	0.262005	NA	1.56	2.86	1.98
XM_001664030.2	4.62205	-4.01974	NA	NA	NA
XM_011494679.2	1.92101	6.09122	NA	NA	NA
XM_011494827.2	4.48192	-2.79624	NA	NA	NA
XM_011495049.2	1.06216	NA	1.57	1.42	1.5
XM_011495049.2	1.06216	NA	1.59	1.42	-1.13
XM_011495049.2	1.06216	NA	-1.47	-1.3	-2.04
XM_011495241.2	-0.382679	-1.6331	-1.85	-1.32	-1.58
XM_021837659.1	5.28508	-1.05436	NA	NA	NA
XM_021837801.1	-5.86895	1.50704	NA	NA	NA
XM_021838985.1	5.23543	-1.22666	NA	NA	NA
XM_021840394.1	-0.31821	1.72023	1.97	1.37	1.5
XM_021841557.1	2.76621	-2.70232	NA	NA	NA
XM_021841789.1	0.531665	-3.39634	2.45	1.79	2.13
XM_021842228.1	4.3315	1.37419	NA	NA	NA
XM_021842633.1	3.60756	-2.42953	NA	NA	NA
XM_021843063.1	1.18223	NA	2.12	2.29	2.51
XM_021843129.1	1.60698	-2.09365	NA	NA	NA
XM_021843129.1	1.60698	-1.85847	NA	NA	NA
XM_021843288.1	-4.80636	-1.94644	NA	NA	NA
XM_021843288.1	-4.80636	-1.52361	NA	NA	NA
XM_021843326.1	1.5164	-1.54736	NA	NA	NA
XM_021843337.1	-2.3307	3.46805	NA	NA	NA
XM_021843405.1	-1.5955	1.78123	NA	NA	NA
XM_021843602.1	2.04328	NA	2.35	3.34	2.86
XM_021843602.1	1.1365	NA	2.35	3.34	2.86
XM_021843907.1	1.56901	-1.21918	NA	NA	NA
XM_021844704.1	5.41173	-1.75602	NA	NA	NA
XM_021844704.1	5.41173	-1.32572	NA	NA	NA
XM_021845247.1	1.76601	-3.17928	NA	NA	NA
XM_021845247.1	1.76601	-2.74525	NA	NA	NA
XM_021845253.1	4.26265	-1.04225	NA	NA	NA
XM_021845595.1	-4.9439	-1.12152	NA	NA	NA
XM_021845617.1	-0.453636	2.48754	2.72	1.82	2.52
XM_021845705.1	-5.15485	-1.87346	NA	NA	NA
XM_021845773.1	1.99	1.96608	NA	NA	NA
XM_021848062.1	1.3155	1.18418	-1.89	-1.33	-1.18
XM_021848596.1	-5.41456	-2.16889	NA	NA	NA
XM_021848997.1	-2.82329	-5.74148	NA	NA	NA
XM_021848997.1	-2.82329	-2.59467	NA	NA	NA
XM_021849197.1	5.30947	-1.38899	NA	NA	NA
XM_021850833.1	3.36538	-2.08671	NA	NA	NA
XM_021850925.1	-4.85554	1.10777	NA	NA	NA
XM_021851306.1	1.57914	-1.6348	NA	NA	NA
XM_021851947.1	1.5205	-4.07294	NA	NA	NA
XM_021851947.1	1.5205	-3.72032	NA	NA	NA
XM_021852255.1	-0.602857	-2.26113	2.43	2.71	1.32
XM_021852701.1	4.99054	-1.9459	NA	NA	NA
XM_021852786.1	1.53516	-1.47574	NA	NA	NA
XM_021852916.1	1.09167	NA	7	3.62	3.32
XM_021853411.1	-0.365154	NA	3.32	1.61	2.84
XM_021853819.1	4.28382	-2.6558	NA	NA	NA
XM_021854675.1	3.72793	-2.61435	NA	NA	NA
XM_021856114.1	4.78406	-1.87816	NA	NA	NA
XM_021856114.1	5.96382	-1.87816	NA	NA	NA
XM_021857496.1	-5.25948	-1.45173	NA	NA	NA
